# Supplementary material for: Extracellular vesicles from neurons promote neural induction of stem cells through cyclin D1
Source: J Cell Biol. 2021 Jul 26;220(9):e202101075. doi: 10.1083/jcb.202101075 (PMC8313409; doi:10.1083/jcb.202101075)
Supplement: Data S1 — shows raw data of the MS analysis and all primer lists. [file JCB_202101075_DataS1.xlsx]

## Sheet: MS-Fig.6B
N2A-Cell B+H	reference	Gene Symbol	Unique	Sum Intensity	Intensity%		N2A-Cell B	reference	Gene Symbol	Unique	Sum Intensity	Intensity%
N2A-Cell B+H	sp|P08113|ENPL_MOUSE	Hsp90b1	312	590000000	36.53		N2A-Cell B	sp|Q05920|PYC_MOUSE	Pc	65	178000000	23.37
	sp|P20029|GRP78_MOUSE	Hspa5	141	180000000	16.16			sp|P11499|HS90B_MOUSE	Hsp90ab1	51	140000000	18.3
	sp|P11499|HS90B_MOUSE	Hsp90ab1	120	150000000	13.82			sp|P38647|GRP75_MOUSE	Hspa9	42	100000000	13.03
	sp|P38647|GRP75_MOUSE	Hspa9	76	95000000	8.26			sp|P20029|GRP78_MOUSE	Hspa5	23	61500000	8.0956
	sp|P63017|HSP7C_MOUSE	Hspa8	52	71500000	6.32			sp|P63017|HSP7C_MOUSE	Hspa8	21	46125000	6.5
	sp|P58252|EF2_MOUSE	Eef2	40	14000000	1.51			sp|P07901|HS90A_MOUSE	Hsp90aa1	27	23900000	3.38
	sp|P07901|HS90A_MOUSE	Hsp90aa1	27	11600000	1.22			sp|Q8VDD5|MYH9_MOUSE	Myh9	45	13900000	1.97
	sp|Q8BHN3|GANAB_MOUSE	Ganab	38	9800000	0.88			sp|P58252|EF2_MOUSE	Eef2	41	12000000	1.95
	sp|P35564|CALX_MOUSE	Canx	25	8600000	0.76			sp|Q5SWU9|ACACA_MOUSE	Acaca	43	4700000	1.54
	sp|P57780|ACTN4_MOUSE	Actn4	28	6300000	0.56			sp|Q9Z110|P5CS_MOUSE	Aldh18a1	39	4400000	1.44
	sp|P09055|ITB1_MOUSE	Itgb1	17	6200000	0.55			sp|P08113|ENPL_MOUSE	Hsp90b1	9	9300000	1.03
	sp|Q8K411|PREP_MOUSE	Pitrm1	23	5700000	0.51			sp|Q3U0V1|FUBP2_MOUSE	Khsrp	17	2300000	0.75
	sp|Q922D8|C1TC_MOUSE	Mthfd1	33	5500000	0.41			tr|Q792Z1|Q792Z1_MOUSE	Try10	3	2100000	0.68
	sp|Q78PY7|SND1_MOUSE	Snd1	26	4500000	0.4			sp|E9Q4Z2|ACACB_MOUSE	Acacb	17	2000000	0.65
	sp|P62983|RS27A_MOUSE	Rps27a	11	4300000	0.39			tr|B7ZNL8|B7ZNL8_MOUSE	Pus7	4	2000000	0.65
	sp|P19096|FAS_MOUSE	Fasn	15	3700000	0.33			sp|Q9WUA3|PFKAP_MOUSE	Pfkp	43	2900000	0.64
	sp|E9Q4Z2|ACACB_MOUSE	Acacb	19	3400000	0.3			sp|P10852|4F2_MOUSE	Slc3a2	16	1500000	0.49
	sp|Q3V3R1|C1TM_MOUSE	Mthfd1l	22	3300000	0.29			sp|Q8CAQ8|MIC60_MOUSE	Immt	18	1400000	0.46
	sp|Q91W89|MA2C1_MOUSE	Man2c1	22	3300000	0.29			sp|Q91ZA3|PCCA_MOUSE	Pcca	19	1500000	0.45
	sp|Q8BGQ7|SYAC_MOUSE	Aars	26	3100000	0.28			sp|Q99KI0|ACON_MOUSE	Aco2	31	4400000	0.44
	sp|Q68FL6|SYMC_MOUSE	Mars	20	2800000	0.25			sp|Q61881|MCM7_MOUSE	Mcm7	19	1100000	0.36
	sp|O35286|DHX15_MOUSE	Dhx15	23	2500000	0.23			sp|O35286|DHX15_MOUSE	Dhx15	17	1100000	0.36
	sp|Q9R0B9|PLOD2_MOUSE	Plod2	14	2600000	0.23			sp|Q99MR8|MCCA_MOUSE	Mccc1	20	1000000	0.33
	sp|Q9WU78|PDC6I_MOUSE	Pdcd6ip	22	2400000	0.22			sp|Q61879|MYH10_MOUSE	Myh10	28	910000	0.3
	sp|Q9R0E1|PLOD3_MOUSE	Plod3	14	2400000	0.21			sp|O08638|MYH11_MOUSE	Myh11	11	930000	0.3
	sp|Q7TPR4|ACTN1_MOUSE	Actn1	17	2300000	0.2			sp|P62983|RS27A_MOUSE	Rps27a	5	920000	0.3
	sp|Q61699|HS105_MOUSE	Hsph1	18	2000000	0.18			sp|Q8BJ71|NUP93_MOUSE	Nup93	17	840000	0.27
	sp|P17710|HXK1_MOUSE	Hk1	15	2100000	0.18			sp|P13020|GELS_MOUSE	Gsn	14	800000	0.26
	sp|P17427|AP2A2_MOUSE	Ap2a2	20	1900000	0.17			sp|P70168|IMB1_MOUSE	Kpnb1	12	780000	0.25
	sp|Q6P5E4|UGGG1_MOUSE	Uggt1	16	1900000	0.17			sp|Q9EQH3|VPS35_MOUSE	Vps35	10	780000	0.25
	sp|Q9JIF7|COPB_MOUSE	Copb1	16	1800000	0.16			sp|Q8VDM4|PSMD2_MOUSE	Psmd2	14	750000	0.22
	sp|Q8VHE0|SEC63_MOUSE	Sec63	14	1800000	0.16			sp|P49718|MCM5_MOUSE	Mcm5	14	600000	0.2
	sp|Q91YQ5|RPN1_MOUSE	Rpn1	2	1600000	0.15			sp|Q9QUJ7|ACSL4_MOUSE	Acsl4	13	620000	0.2
	sp|Q8CGK3|LONM_MOUSE	Lonp1	21	1600000	0.14			sp|Q9D0R2|SYTC_MOUSE	Tars	11	610000	0.2
	sp|O55143|AT2A2_MOUSE	Atp2a2	14	1600000	0.14			sp|Q8R050|ERF3A_MOUSE	Gspt1	4	600000	0.2
	sp|Q8VDM4|PSMD2_MOUSE	Psmd2	19	1400000	0.13			sp|Q1HFZ0|NSUN2_MOUSE	Nsun2	10	580000	0.19
	sp|Q02053|UBA1_MOUSE	Uba1	16	1400000	0.13			sp|Q8BUV3|GEPH_MOUSE	Gphn	10	570000	0.19
	sp|Q60597|ODO1_MOUSE	Ogdh	18	1400000	0.13			sp|Q8K411|PREP_MOUSE	Pitrm1	10	570000	0.19
	sp|Q6P5F9|XPO1_MOUSE	Xpo1	17	1300000	0.12			sp|Q91VR5|DDX1_MOUSE	Ddx1	11	580000	0.19
	sp|P03975|IGEB_MOUSE	Iap	11	1300000	0.12			sp|Q922D8|C1TC_MOUSE	Mthfd1	7	590000	0.19
	sp|Q1HFZ0|NSUN2_MOUSE	Nsun2	15	1200000	0.11			sp|P56399|UBP5_MOUSE	Usp5	12	560000	0.18
	sp|Q01853|TERA_MOUSE	Vcp	16	1300000	0.11			sp|Q9Z1F9|SAE2_MOUSE	Uba2	12	560000	0.18
	sp|Q99KI0|ACON_MOUSE	Aco2	12	1300000	0.11			sp|P16381|DDX3L_MOUSE	D1Pas1	15	520000	0.17
	sp|P56399|UBP5_MOUSE	Usp5	11	1200000	0.11			sp|Q60598|SRC8_MOUSE	Cttn	9	530000	0.17
	sp|Q8BZ98|DYN3_MOUSE	Dnm3	8	1300000	0.11			sp|Q8BGQ7|SYAC_MOUSE	Aars	8	490000	0.16
	sp|Q62351|TFR1_MOUSE	Tfrc	18	1200000	0.1			sp|Q8CI94|PYGB_MOUSE	Pygb	8	450000	0.15
	sp|P70168|IMB1_MOUSE	Kpnb1	11	1100000	0.0995			sp|P14873|MAP1B_MOUSE	Map1b	11	430000	0.14
	sp|P14873|MAP1B_MOUSE	Map1b	17	1000000	0.0934			sp|Q8BK67|RCC2_MOUSE	Rcc2	8	430000	0.14
	sp|P97311|MCM6_MOUSE	Mcm6	14	1000000	0.0918			tr|D3Z0M9|D3Z0M9_MOUSE	Ddx23	11	360000	0.12
	sp|O08528|HXK2_MOUSE	Hk2	14	1000000	0.0911			tr|Q8BML9|Q8BML9_MOUSE	Qars	10	370000	0.12
	sp|Q3U0V1|FUBP2_MOUSE	Khsrp	11	980000	0.0875			sp|Q9ER72|SYCC_MOUSE	Cars	7	370000	0.12
	sp|Q62318|TIF1B_MOUSE	Trim28	12	940000	0.0836			sp|P47857|PFKAM_MOUSE	Pfkm	7	370000	0.12
	sp|Q8BJ71|NUP93_MOUSE	Nup93	12	930000	0.0831			sp|Q6ZQ38|CAND1_MOUSE	Cand1	7	360000	0.12
	sp|Q8JZQ9|EIF3B_MOUSE	Eif3b	12	930000	0.0831			sp|Q8VEK3|HNRPU_MOUSE	Hnrnpu	6	350000	0.12
	sp|Q8BUV3|GEPH_MOUSE	Gphn	11	930000	0.0829			sp|P60710|ACTB_MOUSE	Actb	6	360000	0.12
	sp|Q6ZQ38|CAND1_MOUSE	Cand1	10	920000	0.0822			sp|P17427|AP2A2_MOUSE	Ap2a2	10	350000	0.11
	sp|Q9JKR6|HYOU1_MOUSE	Hyou1	19	900000	0.0803			sp|Q3V3R1|C1TM_MOUSE	Mthfd1l	8	330000	0.11
	sp|Q11011|PSA_MOUSE	Npepps	14	850000	0.0757			sp|P68369|TBA1A_MOUSE	Tuba1a	6	330000	0.11
	sp|P10852|4F2_MOUSE	Slc3a2	12	840000	0.0751			sp|P35564|CALX_MOUSE	Canx	6	350000	0.11
	sp|P25206|MCM3_MOUSE	Mcm3	12	820000	0.0736			sp|Q99PG2|OGFR_MOUSE	Ogfr	6	340000	0.11
	sp|P39053|DYN1_MOUSE	Dnm1	17	820000	0.073			sp|P09405|NUCL_MOUSE	Ncl	11	310000	0.1
	sp|Q8K009|AL1L2_MOUSE	Aldh1l2	12	810000	0.0725			sp|Q61033|LAP2A_MOUSE	Tmpo	8	300000	0.0978
	sp|Q8R311|CTGE5_MOUSE	Ctage5	16	780000	0.0697			sp|Q62188|DPYL3_MOUSE	Dpysl3	8	300000	0.0972
	sp|Q8CGC7|SYEP_MOUSE	Eprs	12	770000	0.0686			sp|Q8VHE0|SEC63_MOUSE	Sec63	5	290000	0.0951
	sp|Q9DBG3|AP2B1_MOUSE	Ap2b1	10	760000	0.0679			sp|Q01405|SC23A_MOUSE	Sec23a	9	290000	0.0933
	sp|Q9QZE5|COPG1_MOUSE	Copg1	7	750000	0.0671			sp|P18654|KS6A3_MOUSE	Rps6ka3	5	270000	0.0893
	sp|Q91V92|ACLY_MOUSE	Acly	15	750000	0.0669			sp|Q8BFY9|TNPO1_MOUSE	Tnpo1	7	270000	0.0882
	sp|Q9Z110|P5CS_MOUSE	Aldh18a1	12	730000	0.0656			sp|Q8BGD9|IF4B_MOUSE	Eif4b	4	270000	0.0873
	sp|P68369|TBA1A_MOUSE	Tuba1a	8	730000	0.0651			sp|P42227|STAT3_MOUSE	Stat3	4	270000	0.0865
	sp|Q9CRT8|XPOT_MOUSE	Xpot	10	730000	0.0649			sp|Q99LE6|ABCF2_MOUSE	Abcf2	5	260000	0.0841
	sp|O35382|EXOC4_MOUSE	Exoc4	5	710000	0.0635			sp|Q8CGU1|CACO1_MOUSE	Calcoco1	6	250000	0.0827
	sp|Q8CAQ8|MIC60_MOUSE	Immt	12	700000	0.0622			sp|Q9QZE5|COPG1_MOUSE	Copg1	8	250000	0.0825
	sp|Q8CI94|PYGB_MOUSE	Pygb	7	690000	0.0615			sp|Q9D5V5|CUL5_MOUSE	Cul5	6	250000	0.082
	sp|Q8VEK3|HNRPU_MOUSE	Hnrnpu	9	680000	0.0609			sp|Q9QXK3|COPG2_MOUSE	Copg2	5	250000	0.0815
	sp|Q61183|PAPOA_MOUSE	Papola	3	660000	0.0592			sp|P38647|GRP75_MOUSE	Hspa9	7	250000	0.0811
	sp|O08638|MYH11_MOUSE	Myh11	11	660000	0.059			sp|P28740|KIF2A_MOUSE	Kif2a	9	250000	0.0809
	sp|Q99MR8|MCCA_MOUSE	Mccc1	15	640000	0.0572			sp|P22892|AP1G1_MOUSE	Ap1g1	6	250000	0.0802
	tr|Q8C2B1|Q8C2B1_MOUSE	BC094435	6	630000	0.0563			sp|Q9R0E1|PLOD3_MOUSE	Plod3	5	250000	0.08
	sp|Q8BGD9|IF4B_MOUSE	Eif4b	8	590000	0.0526			sp|Q8BMS1|ECHA_MOUSE	Hadha	10	240000	0.0791
	sp|P28740|KIF2A_MOUSE	Kif2a	9	580000	0.0514			sp|P07742|RIR1_MOUSE	Rrm1	5	240000	0.079
	sp|Q91ZA3|PCCA_MOUSE	Pcca	9	550000	0.0489			sp|Q9Z2V5|HDAC6_MOUSE	Hdac6	7	240000	0.0785
	sp|O08759|UBE3A_MOUSE	Ube3a	12	540000	0.048			sp|Q149F3|ERF3B_MOUSE	Gspt2	3	240000	0.0784
	sp|Q64737|PUR2_MOUSE	Gart	7	530000	0.0477			sp|P58281|OPA1_MOUSE	Opa1	9	240000	0.0768
	sp|P17426|AP2A1_MOUSE	Ap2a1	9	520000	0.0468			sp|Q9ERD7|TBB3_MOUSE	Tubb3	5	220000	0.0727
	sp|Q61941|NNTM_MOUSE	Nnt	12	520000	0.0464			sp|Q61029|LAP2B_MOUSE	Tmpo	4	220000	0.0722
	sp|Q922R8|PDIA6_MOUSE	Pdia6	6	520000	0.0462			sp|Q8BLY2|SYTC2_MOUSE	Tarsl2	5	220000	0.0715
	sp|Q8BH74|NU107_MOUSE	Nup107	10	490000	0.0435			sp|P19096|FAS_MOUSE	Fasn	4	220000	0.0706
	sp|Q9QXK3|COPG2_MOUSE	Copg2	7	480000	0.0429			sp|P46061|RAGP1_MOUSE	Rangap1	7	210000	0.0697
	sp|Q61879|MYH10_MOUSE	Myh10	16	480000	0.0427			sp|Q9CRT8|XPOT_MOUSE	Xpot	5	210000	0.0696
	sp|Q9ERK4|XPO2_MOUSE	Cse1l	8	470000	0.042			sp|P97427|DPYL1_MOUSE	Crmp1	6	210000	0.0693
	sp|O08795|GLU2B_MOUSE	Prkcsh	3	460000	0.0415			sp|Q8C1A5|THOP1_MOUSE	Thop1	8	210000	0.069
	sp|Q9R0E2|PLOD1_MOUSE	Plod1	6	460000	0.0407			sp|P12382|PFKAL_MOUSE	Pfkl	6	210000	0.0681
	sp|Q6GQT9|NOMO1_MOUSE	Nomo1	5	460000	0.0406			sp|Q8K2Q9|SHOT1_MOUSE	Shtn1	7	210000	0.0675
	tr|B2RXT3|B2RXT3_MOUSE	Ogdhl	10	450000	0.0398			sp|O08759|UBE3A_MOUSE	Ube3a	6	210000	0.0675
	sp|O08807|PRDX4_MOUSE	Prdx4	3	440000	0.0393			sp|P54103|DNJC2_MOUSE	Dnajc2	7	200000	0.0667
	sp|Q60865|CAPR1_MOUSE	Caprin1	5	430000	0.0383			sp|Q01853|TERA_MOUSE	Vcp	8	200000	0.0656
	sp|Q9Z1F9|SAE2_MOUSE	Uba2	7	420000	0.0377			sp|Q91V92|ACLY_MOUSE	Acly	9	190000	0.0634
	sp|Q9Z2G6|SE1L1_MOUSE	Sel1l	10	420000	0.0377			sp|Q80UM3|NAA15_MOUSE	Naa15	4	190000	0.0631
	sp|Q9Z2V5|HDAC6_MOUSE	Hdac6	9	420000	0.0374			sp|O08582|GTPB1_MOUSE	Gtpbp1	4	190000	0.0624
	sp|P48722|HS74L_MOUSE	Hspa4l	9	410000	0.0369			sp|A2APB8|TPX2_MOUSE	Tpx2	8	180000	0.0596
	sp|Q60598|SRC8_MOUSE	Cttn	7	410000	0.0366			sp|P57776|EF1D_MOUSE	Eef1d	3	170000	0.0559
	sp|P49717|MCM4_MOUSE	Mcm4	9	410000	0.0363			sp|P03975|IGEB_MOUSE	Iap	8	170000	0.0556
	sp|Q8CGY8|OGT1_MOUSE	Ogt	9	400000	0.0361			sp|P97742|CPT1A_MOUSE	Cpt1a	5	170000	0.055
	sp|P60710|ACTB_MOUSE	Actb	7	400000	0.036			sp|Q8K0D5|EFGM_MOUSE	Gfm1	7	160000	0.0539
	sp|Q9JKF1|IQGA1_MOUSE	Iqgap1	14	400000	0.0355			sp|Q99MN9|PCCB_MOUSE	Pccb	7	160000	0.0517
	sp|Q80UM3|NAA15_MOUSE	Naa15	5	400000	0.0353			sp|Q9WU78|PDC6I_MOUSE	Pdcd6ip	12	760000	0.05
	sp|P39054|DYN2_MOUSE	Dnm2	8	390000	0.0352			sp|Q8VDC0|SYLM_MOUSE	Lars2	6	150000	0.05
	tr|E9Q718|E9Q718_MOUSE	Plod2	4	380000	0.0338			sp|Q9WUN2|TBK1_MOUSE	Tbk1	7	150000	0.049
	sp|Q8BI84|MIA3_MOUSE	Mia3	11	370000	0.0334			sp|Q62351|TFR1_MOUSE	Tfrc	7	150000	0.0484
	sp|P16381|DDX3L_MOUSE	D1Pas1	10	370000	0.0328			sp|Q61584|FXR1_MOUSE	Fxr1	6	150000	0.0483
	sp|Q8BTM8|FLNA_MOUSE	Flna	10	360000	0.0322			tr|Q8C2B1|Q8C2B1_MOUSE	BC094435	6	140000	0.0448
	sp|Q8BSY0|ASPH_MOUSE	Asph	7	360000	0.032			sp|Q9Z1Q9|SYVC_MOUSE	Vars	5	140000	0.0446
	sp|Q9ER72|SYCC_MOUSE	Cars	6	360000	0.0317			sp|O55143|AT2A2_MOUSE	Atp2a2	4	130000	0.042
	sp|P02468|LAMC1_MOUSE	Lamc1	7	350000	0.0315			sp|Q61699|HS105_MOUSE	Hsph1	4	130000	0.0417
	sp|Q61316|HSP74_MOUSE	Hspa4	7	350000	0.0312			sp|Q99JP7|GGT7_MOUSE	Ggt7	4	130000	0.0417
	sp|A2APB8|TPX2_MOUSE	Tpx2	11	350000	0.031			sp|Q3UYV9|NCBP1_MOUSE	Ncbp1	5	130000	0.041
	sp|P22892|AP1G1_MOUSE	Ap1g1	4	340000	0.0305			sp|Q99K01|PDXD1_MOUSE	Pdxdc1	4	130000	0.041
	sp|P10126|EF1A1_MOUSE	Eef1a1	3	340000	0.0302			sp|C0HKE3|H2A1D_MOUSE	Hist1h2ad	3	120000	0.0392
	sp|Q9WUA3|PFKAP_MOUSE	Pfkp	6	330000	0.0298			sp|P42225|STAT1_MOUSE	Stat1	5	120000	0.0388
	sp|Q91W97|HKDC1_MOUSE	Hkdc1	3	330000	0.0295			sp|P56959|FUS_MOUSE	Fus	4	120000	0.0385
	sp|Q8BK67|RCC2_MOUSE	Rcc2	6	330000	0.0293			sp|Q9R0B9|PLOD2_MOUSE	Plod2	3	120000	0.0376
	sp|P43247|MSH2_MOUSE	Msh2	8	330000	0.0292			sp|Q9CZW4|ACSL3_MOUSE	Acsl3	2	110000	0.0368
	sp|Q3TKR3|NAL4C_MOUSE	Nlrp4c	6	320000	0.0288			sp|Q99104|MYO5A_MOUSE	Myo5a	3	110000	0.0364
	sp|Q9Z1Z0|USO1_MOUSE	Uso1	6	320000	0.0287			sp|Q921G8|GCP2_MOUSE	Tubgcp2	6	110000	0.0358
	sp|Q9ERD7|TBB3_MOUSE	Tubb3	4	320000	0.0285			sp|Q8VBZ3|CLPT1_MOUSE	Clptm1	4	110000	0.0358
	sp|Q60790|RASA3_MOUSE	Rasa3	7	320000	0.0284			sp|P97311|MCM6_MOUSE	Mcm6	3	110000	0.0358
	sp|Q8R1B4|EIF3C_MOUSE	Eif3c	7	320000	0.0282			sp|Q80WQ2|VAC14_MOUSE	Vac14	5	110000	0.0353
	sp|Q9ET01|PYGL_MOUSE	Pygl	5	320000	0.0282			sp|Q9ET01|PYGL_MOUSE	Pygl	4	100000	0.0342
	sp|Q9EQH2|ERAP1_MOUSE	Erap1	5	310000	0.0281			sp|Q9R0E2|PLOD1_MOUSE	Plod1	3	100000	0.0335
	sp|Q61881|MCM7_MOUSE	Mcm7	7	310000	0.028			sp|Q7TPV4|MBB1A_MOUSE	Mybbp1a	3	100000	0.0333
	sp|P57716|NICA_MOUSE	Ncstn	6	310000	0.0275			sp|P52480|KPYM_MOUSE	Pkm	6	100000	0.033
	sp|Q8R180|ERO1A_MOUSE	Ero1a	5	300000	0.0266			sp|Q8R1F6|HID1_MOUSE	Hid1	5	97000	0.0316
	sp|P27773|PDIA3_MOUSE	Pdia3	7	300000	0.0265			sp|Q68FL6|SYMC_MOUSE	Mars	4	96000	0.0313
	sp|Q8VDN2|AT1A1_MOUSE	Atp1a1	6	300000	0.0265			sp|P46460|NSF_MOUSE	Nsf	5	96000	0.0312
	sp|Q9JHU4|DYHC1_MOUSE	Dync1h1	9	290000	0.0263			sp|Q8CEC0|NUP88_MOUSE	Nup88	3	95000	0.0309
	sp|Q99JP7|GGT7_MOUSE	Ggt7	4	290000	0.0262			sp|Q9Z2I0|LETM1_MOUSE	Letm1	4	93000	0.0305
	sp|Q8VIJ6|SFPQ_MOUSE	Sfpq	4	290000	0.0259			sp|P97310|MCM2_MOUSE	Mcm2	4	93000	0.0303
	sp|Q99PG2|OGFR_MOUSE	Ogfr	4	290000	0.0258			sp|P35980|RL18_MOUSE	Rpl18	3	91000	0.0296
	sp|P16858|G3P_MOUSE	Gapdh	3	290000	0.0256			sp|Q8CGC7|SYEP_MOUSE	Eprs	4	88000	0.0289
	sp|Q8VDC0|SYLM_MOUSE	Lars2	6	280000	0.0251			sp|Q61656|DDX5_MOUSE	Ddx5	3	88000	0.0289
	sp|P18654|KS6A3_MOUSE	Rps6ka3	4	280000	0.0245			sp|Q7TMK9|HNRPQ_MOUSE	Syncrip	2	87000	0.0284
	sp|Q9DBY8|NVL_MOUSE	Nvl	8	260000	0.0236			sp|Q922S8|KIF2C_MOUSE	Kif2c	3	86000	0.028
	sp|Q8BRH0|TMTC3_MOUSE	Tmtc3	6	260000	0.0234			sp|O08795|GLU2B_MOUSE	Prkcsh	3	83000	0.027
	sp|Q68FD5|CLH1_MOUSE	Cltc	7	260000	0.0233			sp|P62242|RS8_MOUSE	Rps8	3	82000	0.0267
	sp|Q921G8|GCP2_MOUSE	Tubgcp2	7	260000	0.023			sp|P27641|XRCC5_MOUSE	Xrcc5	3	82000	0.0267
	sp|Q9DBT5|AMPD2_MOUSE	Ampd2	5	250000	0.0223			sp|Q8K363|DDX18_MOUSE	Ddx18	2	80000	0.0261
	sp|Q99K01|PDXD1_MOUSE	Pdxdc1	6	240000	0.0215			sp|P99024|TBB5_MOUSE	Tubb5	2	80000	0.0261
	sp|Q6PAV2|HERC4_MOUSE	Herc4	3	240000	0.0211			sp|Q3TIX9|SNUT2_MOUSE	Usp39	2	77000	0.0252
	sp|Q91VR5|DDX1_MOUSE	Ddx1	6	230000	0.0209			sp|Q3TZZ7|ESYT2_MOUSE	Esyt2	3	75000	0.0244
	sp|Q8C156|CND2_MOUSE	Ncaph	7	230000	0.0205			sp|Q8BMK0|CEP85_MOUSE	Cep85	2	75000	0.0244
	sp|Q8BFY9|TNPO1_MOUSE	Tnpo1	6	230000	0.0205			sp|P32037|GTR3_MOUSE	Slc2a3	2	73000	0.0239
	sp|Q9JIK5|DDX21_MOUSE	Ddx21	8	230000	0.0204			sp|Q99K48|NONO_MOUSE	Nono	3	73000	0.0238
	sp|P08122|CO4A2_MOUSE	Col4a2	3	230000	0.0202			sp|Q9JKF1|IQGA1_MOUSE	Iqgap1	4	73000	0.0237
	sp|Q91YR7|PRP6_MOUSE	Prpf6	5	220000	0.0193			sp|Q8JZQ2|AFG32_MOUSE	Afg3l2	4	73000	0.0237
	sp|Q9EPK7|XPO7_MOUSE	Xpo7	6	210000	0.0185			sp|Q9D662|SC23B_MOUSE	Sec23b	3	72000	0.0234
	sp|Q62188|DPYL3_MOUSE	Dpysl3	4	200000	0.0181			sp|Q8K1M6|DNM1L_MOUSE	Dnm1l	5	72000	0.0233
	sp|P58854|GCP3_MOUSE	Tubgcp3	5	190000	0.0168			sp|Q569Z5|DDX46_MOUSE	Ddx46	5	70000	0.023
	sp|P49718|MCM5_MOUSE	Mcm5	7	190000	0.0167			sp|Q8R2Q4|RRF2M_MOUSE	Gfm2	3	70000	0.0228
	sp|P31254|UBA1Y_MOUSE	Uba1y	3	190000	0.0167			sp|Q05512|MARK2_MOUSE	Mark2	2	70000	0.0228
	tr|Q8BML9|Q8BML9_MOUSE	Qars	5	180000	0.0164			sp|P43277|H13_MOUSE	Hist1h1d	2	69000	0.0227
	sp|Q9CSH3|RRP44_MOUSE	Dis3	6	180000	0.0163			sp|Q9D4H8|CUL2_MOUSE	Cul2	4	68000	0.0223
	sp|Q8R1F6|HID1_MOUSE	Hid1	5	180000	0.0163			sp|P16858|G3P_MOUSE	Gapdh	2	68000	0.0221
	sp|P35980|RL18_MOUSE	Rpl18	3	180000	0.0163			sp|Q9JLV1|BAG3_MOUSE	Bag3	3	67000	0.0219
	sp|P13020|GELS_MOUSE	Gsn	4	180000	0.0161			sp|Q8BFU3|RN214_MOUSE	Rnf214	3	66000	0.0216
	sp|Q8CJG0|AGO2_MOUSE	Ago2	5	180000	0.0159			tr|Q678L1|Q678L1_MOUSE	Krt77	1	66000	0.0215
	tr|Q61213|Q61213_MOUSE	gag	4	180000	0.0159			sp|Q571I9|A16A1_MOUSE	Aldh16a1	1	65000	0.0212
	sp|P99024|TBB5_MOUSE	Tubb5	3	180000	0.0159			sp|P14148|RL7_MOUSE	Rpl7	2	64000	0.021
	sp|O08601|MTP_MOUSE	Mttp	6	180000	0.0158			sp|O89090|SP1_MOUSE	Sp1	2	64000	0.0208
	sp|Q9QY81|PO210_MOUSE	Nup210	5	180000	0.0157			sp|Q9QXS6|DREB_MOUSE	Dbn1	2	62000	0.0201
	sp|O70318|E41L2_MOUSE	Epb41l2	5	170000	0.0153			sp|O08528|HXK2_MOUSE	Hk2	4	61000	0.0199
	sp|O55029|COPB2_MOUSE	Copb2	5	170000	0.0151			sp|Q8BIE6|FRM4A_MOUSE	Frmd4a	4	58000	0.0191
	sp|Q61584|FXR1_MOUSE	Fxr1	3	170000	0.015			sp|Q920B9|SP16H_MOUSE	Supt16h	3	56000	0.0184
	sp|Q8CG03|PDE5A_MOUSE	Pde5a	6	160000	0.0146			sp|Q8BMJ2|SYLC_MOUSE	Lars	4	56000	0.0183
	sp|P09405|NUCL_MOUSE	Ncl	7	160000	0.0145			sp|Q8BGS1|E41L5_MOUSE	Epb41l5	3	56000	0.0182
	sp|P11103|PARP1_MOUSE	Parp1	5	160000	0.0145			sp|P69566|RANB9_MOUSE	Ranbp9	3	55000	0.0181
	sp|P12023|A4_MOUSE	App	3	160000	0.0144			sp|Q91W89|MA2C1_MOUSE	Man2c1	5	54000	0.0177
	sp|Q91W50|CSDE1_MOUSE	Csde1	7	160000	0.014			sp|Q9WVR4|FXR2_MOUSE	Fxr2	4	54000	0.0176
	sp|Q8CGU1|CACO1_MOUSE	Calcoco1	5	160000	0.014			sp|Q99MJ9|DDX50_MOUSE	Ddx50	2	53000	0.0173
	sp|A2AG50|MA7D2_MOUSE	Map7d2	6	150000	0.0134			sp|Q68FD5|CLH1_MOUSE	Cltc	3	52000	0.0169
	sp|Q62448|IF4G2_MOUSE	Eif4g2	6	150000	0.0132			sp|Q78PY7|SND1_MOUSE	Snd1	3	52000	0.0169
	sp|Q6A0A2|LAR4B_MOUSE	Larp4b	4	150000	0.0132			sp|Q8K009|AL1L2_MOUSE	Aldh1l2	4	51000	0.0168
	sp|P97310|MCM2_MOUSE	Mcm2	5	150000	0.0131			tr|Q9ER67|Q9ER67_MOUSE	Maged2	2	51000	0.0165
	sp|Q8BWW4|LARP4_MOUSE	Larp4	4	150000	0.0131			tr|A0A0R4J1E2|A0A0R4J1E2_MOUSE	Eef1d	1	50000	0.0164
	sp|P08003|PDIA4_MOUSE	Pdia4	5	140000	0.0128			sp|P47911|RL6_MOUSE	Rpl6	2	50000	0.0163
	sp|P42225|STAT1_MOUSE	Stat1	4	140000	0.0128			sp|Q8BUK6|HOOK3_MOUSE	Hook3	3	49000	0.0159
	sp|Q00PI9|HNRL2_MOUSE	Hnrnpul2	4	140000	0.0128			sp|Q9JIK5|DDX21_MOUSE	Ddx21	3	48000	0.0158
	sp|Q8CFE4|SCYL2_MOUSE	Scyl2	4	140000	0.0125			sp|P11103|PARP1_MOUSE	Parp1	3	48000	0.0157
	sp|Q920B9|SP16H_MOUSE	Supt16h	3	140000	0.0125			sp|Q8CGP1|H2B1K_MOUSE	Hist1h2bk	2	48000	0.0155
	sp|Q3UUQ7|PGAP1_MOUSE	Pgap1	3	140000	0.0125			sp|Q8BH15|CNO10_MOUSE	Cnot10	2	48000	0.0155
	sp|P97386|DNLI3_MOUSE	Lig3	4	140000	0.0124			sp|P42128|FOXK1_MOUSE	Foxk1	2	48000	0.0155
	sp|Q8BTT6|DIEXF_MOUSE	Diexf	5	140000	0.0123			sp|Q9WTX8|MD1L1_MOUSE	Mad1l1	4	47000	0.0152
	sp|Q9JHR7|IDE_MOUSE	Ide	4	140000	0.0122			sp|Q3UVL4|VPS51_MOUSE	Vps51	3	46000	0.0151
	sp|Q8BU30|SYIC_MOUSE	Iars	3	140000	0.0122			sp|Q9D0E1|HNRPM_MOUSE	Hnrnpm	3	46000	0.0151
	sp|Q9WV92|E41L3_MOUSE	Epb41l3	5	130000	0.0118			sp|P49717|MCM4_MOUSE	Mcm4	2	46000	0.0151
	sp|Q9Z1Q9|SYVC_MOUSE	Vars	4	130000	0.0116			sp|Q61545|EWS_MOUSE	Ewsr1	2	46000	0.015
	sp|Q3V1T4|P3H1_MOUSE	P3h1	5	130000	0.0114			sp|Q9JLV5|CUL3_MOUSE	Cul3	3	46000	0.0149
	sp|Q7TPV4|MBB1A_MOUSE	Mybbp1a	4	130000	0.0113			sp|Q91WG4|ELP2_MOUSE	Elp2	2	46000	0.0149
	sp|P42227|STAT3_MOUSE	Stat3	4	130000	0.0113			sp|P10126|EF1A1_MOUSE	Eef1a1	2	45000	0.0148
	sp|P57776|EF1D_MOUSE	Eef1d	2	130000	0.0113			sp|Q9CZD3|GARS_MOUSE	Gars	4	44000	0.0145
	sp|Q99MJ9|DDX50_MOUSE	Ddx50	4	120000	0.011			sp|Q9DBB4|NAA16_MOUSE	Naa16	1	44000	0.0144
	sp|Q8BLY2|SYTC2_MOUSE	Tarsl2	3	120000	0.0107			tr|Q9CPN9|Q9CPN9_MOUSE	2210010C04Rik	1	44000	0.0144
	sp|Q3UMC0|SPAT5_MOUSE	Spata5	5	120000	0.0106			sp|P62806|H4_MOUSE	Hist1h4a	2	43000	0.0139
	sp|P10637|TAU_MOUSE	Mapt	4	120000	0.0106			sp|B9EJR8|DAAF5_MOUSE	Dnaaf5	4	42000	0.0137
	sp|Q9QXS6|DREB_MOUSE	Dbn1	3	120000	0.0106			sp|A2RSY6|TRM1L_MOUSE	Trmt1l	3	40000	0.013
	sp|Q8BMK4|CKAP4_MOUSE	Ckap4	5	120000	0.0104			sp|Q9QZF2|GPC1_MOUSE	Gpc1	2	39000	0.0129
	sp|P62242|RS8_MOUSE	Rps8	2	120000	0.0104			sp|Q8VHH5|AGAP3_MOUSE	Agap3	2	39000	0.0127
	sp|Q9WVS8|MK07_MOUSE	Mapk7	2	120000	0.0103			sp|P01942|HBA_MOUSE	Hba	1	39000	0.0127
	sp|Q62371|DDR2_MOUSE	Ddr2	3	110000	0.0102			sp|P28271|ACOC_MOUSE	Aco1	3	39000	0.0126
	sp|P97452|BOP1_MOUSE	Bop1	4	110000	0.00982			sp|Q8BZW8|NHLC2_MOUSE	Nhlrc2	2	39000	0.0126
	sp|Q7TMK9|HNRPQ_MOUSE	Syncrip	2	110000	0.00981			sp|Q8BTM8|FLNA_MOUSE	Flna	3	38000	0.0125
	sp|P97427|DPYL1_MOUSE	Crmp1	4	110000	0.00971			sp|Q9CWF2|TBB2B_MOUSE	Tubb2b	2	38000	0.0125
	sp|Q8VBZ3|CLPT1_MOUSE	Clptm1	3	110000	0.0097			sp|Q8K4B0|MTA1_MOUSE	Mta1	2	38000	0.0124
	sp|P46978|STT3A_MOUSE	Stt3a	3	110000	0.00964			sp|Q5SVQ0|KAT7_MOUSE	Kat7	3	38000	0.0123
	sp|A6H584|CO6A5_MOUSE	Col6a5	6	110000	0.00961			sp|Q8CIE6|COPA_MOUSE	Copa	2	38000	0.0123
	sp|P22437|PGH1_MOUSE	Ptgs1	4	110000	0.00938			sp|P57780|ACTN4_MOUSE	Actn4	2	38000	0.0123
	sp|Q8BGS1|E41L5_MOUSE	Epb41l5	3	100000	0.00926			sp|Q9D8E6|RL4_MOUSE	Rpl4	2	36000	0.0119
	sp|Q7TMI3|UHRF2_MOUSE	Uhrf2	3	100000	0.00925			sp|P28741|KIF3A_MOUSE	Kif3a	2	36000	0.0119
	sp|Q66X19|NAL4E_MOUSE	Nlrp4e	2	100000	0.00906			sp|Q68FF6|GIT1_MOUSE	Git1	3	36000	0.0116
	sp|Q920Q4|VPS16_MOUSE	Vps16	3	100000	0.00903			sp|Q91YK2|RRP1B_MOUSE	Rrp1b	2	35000	0.0116
	sp|P43277|H13_MOUSE	Hist1h1d	2	100000	0.00893			sp|Q61024|ASNS_MOUSE	Asns	5	35000	0.0113
	sp|Q9R1C7|PR40A_MOUSE	Prpf40a	2	100000	0.00892			sp|Q8BU30|SYIC_MOUSE	Iars	2	34000	0.0111
	sp|Q9DBR1|XRN2_MOUSE	Xrn2	5	99000	0.00887			sp|Q02053|UBA1_MOUSE	Uba1	3	33000	0.0107
	sp|Q9WTR1|TRPV2_MOUSE	Trpv2	4	99000	0.00886			sp|Q8BMQ2|TF3C4_MOUSE	Gtf3c4	2	33000	0.0107
	sp|Q921N6|DDX27_MOUSE	Ddx27	4	98000	0.00877			sp|P10637|TAU_MOUSE	Mapt	2	31000	0.0101
	sp|Q60875|ARHG2_MOUSE	Arhgef2	4	95000	0.00845			sp|Q8BZ36|RINT1_MOUSE	Rint1	1	31000	0.0101
	sp|Q3TZZ7|ESYT2_MOUSE	Esyt2	4	95000	0.00844			sp|P17897|LYZ1_MOUSE	Lyz1	2	30000	0.00975
	sp|F6VAN0|ATF6A_MOUSE	Atf6	3	94000	0.00842			sp|O70318|E41L2_MOUSE	Epb41l2	2	30000	0.00975
	sp|C0HKE3|H2A1D_MOUSE	Hist1h2ad	2	94000	0.00836			sp|O54692|ZW10_MOUSE	Zw10	3	29000	0.00954
	sp|Q8CIE6|COPA_MOUSE	Copa	3	90000	0.00799			sp|Q8R1B4|EIF3C_MOUSE	Eif3c	2	29000	0.0095
	sp|Q61545|EWS_MOUSE	Ewsr1	2	89000	0.00796			sp|Q3TC46|PATL1_MOUSE	Patl1	2	29000	0.00931
	sp|P12970|RL7A_MOUSE	Rpl7a	2	88000	0.00787			sp|Q7TMI3|UHRF2_MOUSE	Uhrf2	1	27000	0.00873
	sp|Q8BMK0|CEP85_MOUSE	Cep85	2	88000	0.00787			sp|Q9CT10|RANB3_MOUSE	Ranbp3	2	26000	0.00864
	sp|Q9CPT4|MYDGF_MOUSE	Mydgf	2	87000	0.00778			sp|Q9DBR0|AKAP8_MOUSE	Akap8	2	26000	0.00854
	sp|A2RSY6|TRM1L_MOUSE	Trmt1l	5	87000	0.00777			sp|Q6A0A2|LAR4B_MOUSE	Larp4b	2	26000	0.00846
	sp|P81122|IRS2_MOUSE	Irs2	4	85000	0.00759			tr|Q3TAQ9|Q3TAQ9_MOUSE	Wdr36	2	25000	0.00831
	sp|Q9D5V5|CUL5_MOUSE	Cul5	3	85000	0.00756			sp|Q8BSP2|CNDH2_MOUSE	Ncaph2	1	25000	0.00831
	tr|Q3TMP1|Q3TMP1_MOUSE	Gtf3c3	4	84000	0.00746			sp|Q61216|MRE11_MOUSE	Mre11	2	25000	0.00818
	sp|Q8K2C7|OS9_MOUSE	Os9	3	83000	0.00743			sp|O88291|ZN326_MOUSE	Znf326	2	24000	0.00798
	sp|Q8R1F1|NIBL1_MOUSE	Fam129b	3	81000	0.00726			sp|Q8VDN2|AT1A1_MOUSE	Atp1a1	2	23000	0.00742
	sp|Q6ZQ88|KDM1A_MOUSE	Kdm1a	3	81000	0.00721			sp|P39053|DYN1_MOUSE	Dnm1	2	22000	0.00716
	tr|Q1W5W7|Q1W5W7_MOUSE	gag-pol	2	81000	0.0072			sp|P63038|CH60_MOUSE	Hspd1	5	21000	0.00695
	sp|P14148|RL7_MOUSE	Rpl7	2	80000	0.00713			sp|Q9D6F9|TBB4A_MOUSE	Tubb4a	1	21000	0.00678
	sp|Q99P72|RTN4_MOUSE	Rtn4	3	78000	0.00692			sp|Q99LG2|TNPO2_MOUSE	Tnpo2	1	21000	0.00675
	sp|Q08943|SSRP1_MOUSE	Ssrp1	3	76000	0.00677			sp|P80318|TCPG_MOUSE	Cct3	2	21000	0.00674
	sp|Q9CWF2|TBB2B_MOUSE	Tubb2b	2	75000	0.00673			sp|Q6NVF9|CPSF6_MOUSE	Cpsf6	1	20000	0.00662
	sp|P57759|ERP29_MOUSE	Erp29	2	75000	0.00672			sp|P35951|LDLR_MOUSE	Ldlr	1	20000	0.00659
	sp|Q7TQK1|INT7_MOUSE	Ints7	3	75000	0.00666			sp|Q91W50|CSDE1_MOUSE	Csde1	2	20000	0.00649
	sp|Q8BIE6|FRM4A_MOUSE	Frmd4a	4	74000	0.00661			sp|Q9JIF7|COPB_MOUSE	Copb1	2	20000	0.00644
	sp|P42128|FOXK1_MOUSE	Foxk1	2	74000	0.00661			sp|Q8CD92|TTC27_MOUSE	Ttc27	2	20000	0.00642
	sp|Q8BMJ2|SYLC_MOUSE	Lars	3	73000	0.0065			sp|P17182|ENOA_MOUSE	Eno1	2	19000	0.00607
	sp|Q64514|TPP2_MOUSE	Tpp2	2	72000	0.00641			sp|P39054|DYN2_MOUSE	Dnm2	2	18000	0.00594
	sp|Q80WQ2|VAC14_MOUSE	Vac14	4	71000	0.00635			sp|Q920Q4|VPS16_MOUSE	Vps16	1	18000	0.0058
	sp|Q8CCB4|VPS53_MOUSE	Vps53	3	71000	0.00631			sp|Q14C51|PTCD3_MOUSE	Ptcd3	2	17000	0.00563
	tr|Q3UMT8|Q3UMT8_MOUSE	Hnrnpr	2	71000	0.00631			sp|Q8VDF2|UHRF1_MOUSE	Uhrf1	2	17000	0.00543
	sp|P32037|GTR3_MOUSE	Slc2a3	2	70000	0.00628			sp|P35922|FMR1_MOUSE	Fmr1	2	17000	0.00542
	sp|Q99LC9|PEX6_MOUSE	Pex6	3	70000	0.00626			sp|P80317|TCPZ_MOUSE	Cct6a	2	17000	0.00542
	sp|P37889|FBLN2_MOUSE	Fbln2	2	70000	0.00625			sp|Q80YD1|SUV3_MOUSE	Supv3l1	1	15000	0.00506
	sp|P05064|ALDOA_MOUSE	Aldoa	2	68000	0.00607			sp|O08739|AMPD3_MOUSE	Ampd3	1	15000	0.00496
	sp|Q3TC46|PATL1_MOUSE	Patl1	2	68000	0.00604			tr|A0JLN6|A0JLN6_MOUSE	Tbl3	1	15000	0.00484
	sp|Q8VHH5|AGAP3_MOUSE	Agap3	2	67000	0.006			sp|Q99KD5|UN45A_MOUSE	Unc45a	2	15000	0.00482
	sp|Q9Z1X4|ILF3_MOUSE	Ilf3	3	66000	0.00586			sp|Q6NV83|SR140_MOUSE	U2surp	1	15000	0.0048
	sp|Q99KD5|UN45A_MOUSE	Unc45a	4	65000	0.00582			sp|Q8C4J7|TBL3_MOUSE	Tbl3	3	15000	0.00479
	sp|Q7TN22|TXD16_MOUSE	Txndc16	3	65000	0.00576			sp|Q7TSQ8|PDPR_MOUSE	Pdpr	2	15000	0.00479
	sp|P35951|LDLR_MOUSE	Ldlr	2	64000	0.00574			tr|A0JLN1|A0JLN1_MOUSE	Srp72	1	14000	0.00469
	sp|Q9WTQ5|AKA12_MOUSE	Akap12	3	63000	0.00562			sp|Q3TDD9|PPR21_MOUSE	Ppp1r21	1	14000	0.00467
	sp|Q14CH7|SYAM_MOUSE	Aars2	3	61000	0.00543			tr|E9Q740|E9Q740_MOUSE	Srp72	1	14000	0.00452
	sp|P56959|FUS_MOUSE	Fus	2	60000	0.0054			sp|Q8VH51|RBM39_MOUSE	Rbm39	1	14000	0.0045
	sp|P28271|ACOC_MOUSE	Aco1	3	58000	0.00515			sp|Q8R0H9|GGA1_MOUSE	Gga1	1	13000	0.0044
	sp|P58281|OPA1_MOUSE	Opa1	4	57000	0.00512			sp|P26040|EZRI_MOUSE	Ezr	1	13000	0.00434
	sp|Q8C079|STRP1_MOUSE	Strip1	3	57000	0.00512			sp|Q6P2K6|P4R3A_MOUSE	Ppp4r3a	1	13000	0.00419
	sp|Q8VC03|EMAL3_MOUSE	Eml3	3	57000	0.00508			sp|Q9D706|RPAP3_MOUSE	Rpap3	1	13000	0.00418
	sp|Q569Z5|DDX46_MOUSE	Ddx46	4	56000	0.00502			sp|Q922U1|PRPF3_MOUSE	Prpf3	2	13000	0.00412
	sp|Q9WVR4|FXR2_MOUSE	Fxr2	2	54000	0.00481			sp|P33215|NEDD1_MOUSE	Nedd1	2	13000	0.00409
	sp|Q6P2K6|P4R3A_MOUSE	Ppp4r3a	2	53000	0.00476			sp|Q00PI9|HNRL2_MOUSE	Hnrnpul2	1	12000	0.00391
	tr|Q80U83|Q80U83_MOUSE	Sec24c	3	53000	0.00472			sp|Q9WTQ5|AKA12_MOUSE	Akap12	2	11000	0.00375
	sp|P07742|RIR1_MOUSE	Rrm1	2	53000	0.00471			sp|Q61183|PAPOA_MOUSE	Papola	2	11000	0.00364
	sp|P09103|PDIA1_MOUSE	P4hb	2	53000	0.00469			sp|Q8BLN5|ERG7_MOUSE	Lss	1	11000	0.00359
	sp|P23780|BGAL_MOUSE	Glb1	2	52000	0.00468			sp|P80316|TCPE_MOUSE	Cct5	1	11000	0.00349
	sp|Q01320|TOP2A_MOUSE	Top2a	3	52000	0.00462			sp|P61979|HNRPK_MOUSE	Hnrnpk	2	11000	0.00346
	sp|Q5SUR0|PUR4_MOUSE	Pfas	2	52000	0.00462			sp|P42567|EPS15_MOUSE	Eps15	1	10000	0.00337
	sp|Q8C754|VPS52_MOUSE	Vps52	2	50000	0.00444			sp|Q8BVU0|LRCH3_MOUSE	Lrch3	1	9300	0.00305
	sp|Q8BJS4|SUN2_MOUSE	Sun2	3	49000	0.0044			sp|Q61191|HCFC1_MOUSE	Hcfc1	1	8400	0.00274
	sp|Q8CD92|TTC27_MOUSE	Ttc27	2	48000	0.00426			sp|Q9JHU4|DYHC1_MOUSE	Dync1h1	1	8300	0.00272
	sp|Q8BXK8|AGAP1_MOUSE	Agap1	2	47000	0.00422			sp|Q99LJ0|CT2NL_MOUSE	Cttnbp2nl	1	7900	0.00259
	sp|Q6PB66|LPPRC_MOUSE	Lrpprc	2	47000	0.00416			sp|Q03265|ATPA_MOUSE	Atp5a1	1	7400	0.00242
	sp|Q8BIJ6|SYIM_MOUSE	Iars2	3	46000	0.00411			sp|Q6P2L6|NSD3_MOUSE	Nsd3	1	6100	0.00198
	sp|E9PVX6|KI67_MOUSE	Mki67	3	45000	0.00401			sp|Q9CR57|RL14_MOUSE	Rpl14	1	5400	0.00175
	sp|Q9QZF2|GPC1_MOUSE	Gpc1	2	45000	0.00401
	sp|Q9QZQ1|AFAD_MOUSE	Afdn	4	45000	0.004
	sp|Q9EQH3|VPS35_MOUSE	Vps35	3	45000	0.004
	sp|P83093|STIM2_MOUSE	Stim2	3	45000	0.004
	sp|Q9EPL8|IPO7_MOUSE	Ipo7	2	44000	0.00394
	sp|Q9ERU9|RBP2_MOUSE	Ranbp2	2	44000	0.00394
	sp|Q8R5L3|VPS39_MOUSE	Vps39	2	44000	0.00394
	sp|Q9D4H1|EXOC2_MOUSE	Exoc2	3	43000	0.00385
	sp|Q99MN9|PCCB_MOUSE	Pccb	4	40000	0.0036
	sp|Q80UM7|MOGS_MOUSE	Mogs	3	40000	0.0036
	sp|Q9DBC3|CMTR1_MOUSE	Cmtr1	2	40000	0.00359
	sp|Q8VDF2|UHRF1_MOUSE	Uhrf1	2	40000	0.00354
	sp|Q61029|LAP2B_MOUSE	Tmpo	2	38000	0.00343
	sp|Q9DCD2|SYF1_MOUSE	Xab2	2	38000	0.00342
	sp|Q80X90|FLNB_MOUSE	Flnb	2	36000	0.0032
	sp|P54103|DNJC2_MOUSE	Dnajc2	2	35000	0.00311
	sp|P61979|HNRPK_MOUSE	Hnrnpk	2	34000	0.00307
	sp|Q80Y81|RNZ2_MOUSE	Elac2	2	31000	0.00277
	sp|Q6A068|CDC5L_MOUSE	Cdc5l	3	31000	0.00274
	sp|P51881|ADT2_MOUSE	Slc25a5	2	30000	0.00271
	sp|Q9D0R2|SYTC_MOUSE	Tars	2	26000	0.00231
	sp|Q6PDQ2|CHD4_MOUSE	Chd4	2	25000	0.00221
	sp|Q8K3X4|I2BPL_MOUSE	Irf2bpl	2	24000	0.00211
	sp|Q8K2L8|TPC12_MOUSE	Trappc12	2	23000	0.00204
	sp|Q9Z1G4|VPP1_MOUSE	Atp6v0a1	2	23000	0.00201
	sp|B9EJR8|DAAF5_MOUSE	Dnaaf5	2	21000	0.00191
	sp|A2BE28|LAS1L_MOUSE	Las1l	2	19000	0.00165
	sp|O88291|ZN326_MOUSE	Znf326	2	18000	0.0016
	sp|Q3UQ28|PXDN_MOUSE	Pxdn	2	15000	0.00132
	sp|P30999|CTND1_MOUSE	Ctnnd1	2	13000	0.00115

## Sheet: MS-Fig.7G,H
CyclinD1-APEX Exo treat mESC B	reference	Gene Symbol	Unique	Sum Intensity	Intensity%		CyclinD1-APEX Exo treat mESC B+H	reference	Gene Symbol	Unique	Sum Intensity	Intensity%
CyclinD1-APEX Exo treat mESC B	sp|P60710|ACTB_MOUSE	Actb	8	25000000	77.25		CyclinD1-APEX Exo treat mESC B+H	sp|Q8CGP1|H2B1K_MOUSE	Hist1h2bk	23	170000000	11.45
	sp|P62806|H4_MOUSE	Hist1h4a	8	3700000	11.22			sp|P10126|EF1A1_MOUSE	Eef1a1	15	60000000	4.01
	sp|P10126|EF1A1_MOUSE	Eef1a1	3	730000	2.24			sp|P60710|ACTB_MOUSE	Actb	14	19000000	1.26
	sp|P62983|RS27A_MOUSE	Rps27a	3	350000	1.06			sp|Q8VEK3|HNRPU_MOUSE	Hnrnpu	13	5400000	0.36
	sp|P84099|RL19_MOUSE	Rpl19	4	2000000	6.21			sp|P09405|NUCL_MOUSE	Ncl	11	1700000	0.11
	SAV2_STRVL		2	310000	0.93			sp|P62806|H4_MOUSE	Hist1h4a	35	540000000	36.13
	sp|P47963|RL13_MOUSE	Rpl13	2	100000	0.31			sp|C0HKE3|H2A1D_MOUSE	Hist1h2ad	22	81000000	5.4
	sp|Q3V1V3|ESF1_MOUSE	Esf1	1	53000	0.16			sp|P68369|TBA1A_MOUSE	Tuba1a	17	4700000	0.31
	sp|Q3UQI9|MINY4_MOUSE	Mindy4	1	96000	0.29			sp|P43277|H13_MOUSE	Hist1h1d	13	14000000	0.91
	sp|P68369|TBA1A_MOUSE	Tuba1a	1	47000	0.14			sp|P11499|HS90B_MOUSE	Hsp90ab1	9	4000000	0.27
	sp|Q922Q8|LRC59_MOUSE	Lrrc59	1	58000	0.18			sp|O70133|DHX9_MOUSE	Dhx9	7	48000000	3.22
								sp|Q9ERD7|TBB3_MOUSE	Tubb3	18	6200000	0.41
								sp|P68433|H31_MOUSE	Hist1h3a	13	340000000	22.47
								sp|Q9JIK5|DDX21_MOUSE	Ddx21	7	1900000	0.13
								sp|P97351|RS3A_MOUSE	Rps3a	6	81000000	5.44
								sp|Q7TPV4|MBB1A_MOUSE	Mybbp1a	6	1000000	0.067
								sp|Q5SWU9|ACACA_MOUSE	Acaca	6	1800000	0.12
								tr|Q80Y35|Q80Y35_MOUSE	Numa1	5	690000	0.046
								sp|P62983|RS27A_MOUSE	Rps27a	10	24000000	1.6
								sp|P16858|G3P_MOUSE	Gapdh	10	3700000	0.25
								sp|Q61656|DDX5_MOUSE	Ddx5	6	2100000	0.14
								sp|P58252|EF2_MOUSE	Eef2	5	2200000	0.14
								sp|Q91ZA3|PCCA_MOUSE	Pcca	4	950000	0.0631
								sp|P16381|DDX3L_MOUSE	D1Pas1	4	10000000	0.69
								sp|Q9Z204|HNRPC_MOUSE	Hnrnpc	5	1300000	0.0852
								sp|Q01320|TOP2A_MOUSE	Top2a	4	1900000	0.13
								sp|E9Q4Z2|ACACB_MOUSE	Acacb	3	650000	0.0433
								sp|E9PVX6|KI67_MOUSE	Mki67	3	210000	0.014
								sp|Q91ZW3|SMCA5_MOUSE	Smarca5	3	1900000	0.13
								sp|Q6P4T2|U520_MOUSE	Snrnp200	3	390000	0.0263
								sp|P20152|VIME_MOUSE	Vim	3	400000	0.0269
								sp|Q8K224|NAT10_MOUSE	Nat10	3	360000	0.024
								sp|Q9CPR4|RL17_MOUSE	Rpl17	3	2200000	0.15
								sp|Q9WV02|RBMX_MOUSE	Rbmx	3	950000	0.0636
								sp|Q8K310|MATR3_MOUSE	Matr3	3	1800000	0.12
								sp|Q9EQ61|PESC_MOUSE	Pes1	3	610000	0.0409
								sp|P99024|TBB5_MOUSE	Tubb5	4	2400000	0.16
								sp|P43275|H11_MOUSE	Hist1h1a	4	2600000	0.18
								sp|P61979|HNRPK_MOUSE	Hnrnpk	4	580000	0.0388
								sp|Q61937|NPM_MOUSE	Npm1	3	12000000	0.77
								sp|P50247|SAHH_MOUSE	Ahcy	3	160000	0.0108
								sp|P62264|RS14_MOUSE	Rps14	3	540000	0.036
								sp|O88569|ROA2_MOUSE	Hnrnpa2b1	3	1000000	0.069
								sp|P10630|IF4A2_MOUSE	Eif4a2	2	3200000	0.21
								sp|Q8K363|DDX18_MOUSE	Ddx18	2	570000	0.0381
								sp|O88477|IF2B1_MOUSE	Igf2bp1	2	500000	0.0336
								sp|P62270|RS18_MOUSE	Rps18	2	400000	0.027
								tr|G3X9B1|G3X9B1_MOUSE	Heatr1	2	190000	0.0124
								sp|P43276|H15_MOUSE	Hist1h1b	2	1400000	0.092
								sp|P42932|TCPQ_MOUSE	Cct8	2	560000	0.0377
								sp|P20029|GRP78_MOUSE	Hspa5	2	1300000	0.0862
								sp|Q99PV0|PRP8_MOUSE	Prpf8	2	280000	0.0189
								sp|P60335|PCBP1_MOUSE	Pcbp1	2	480000	0.0321
								sp|Q9D0E1|HNRPM_MOUSE	Hnrnpm	2	390000	0.0259
								sp|P47963|RL13_MOUSE	Rpl13	2	900000	0.0599
								sp|Q04750|TOP1_MOUSE	Top1	2	490000	0.0324
								sp|P07901|HS90A_MOUSE	Hsp90aa1	2	310000	0.0208
								sp|Q8C5L7|RBM34_MOUSE	Rbm34	2	210000	0.014
								sp|P14733|LMNB1_MOUSE	Lmnb1	2	520000	0.0349
								sp|P54276|MSH6_MOUSE	Msh6	2	2300000	0.15
								sp|Q921F2|TADBP_MOUSE	Tardbp	2	630000	0.0421
								sp|Q8BG05|ROA3_MOUSE	Hnrnpa3	2	1000000	0.0666
								sp|P17225|PTBP1_MOUSE	Ptbp1	5	1800000	0.12
								sp|P14206|RSSA_MOUSE	Rpsa	2	150000	0.01
								sp|P62918|RL8_MOUSE	Rpl8	2	560000	0.0372
								sp|P17879|HS71B_MOUSE	Hspa1b	2	300000	0.0202
								sp|P39061|COIA1_MOUSE	Col18a1	2	120000	0.00773
								sp|Q8BP67|RL24_MOUSE	Rpl24	2	330000	0.0223
								sp|Q05920|PYC_MOUSE	Pc	2	480000	0.0324
								sp|P58283|RN216_MOUSE	Rnf216	2	3700000	0.24
								sp|Q5SSI6|UTP18_MOUSE	Utp18	2	250000	0.0166
								sp|P14115|RL27A_MOUSE	Rpl27a	2	800000	0.0534
								sp|P70372|ELAV1_MOUSE	Elavl1	2	210000	0.0141
								sp|P84099|RL19_MOUSE	Rpl19	2	830000	0.0553
								sp|Q8BFR5|EFTU_MOUSE	Tufm	2	1500000	0.1
								sp|Q9Z2X1|HNRPF_MOUSE	Hnrnpf	1	300000	0.0199
								sp|E9Q5C9|NOLC1_MOUSE	Nolc1	1	92000	0.00614
								sp|P24547|IMDH2_MOUSE	Impdh2	1	180000	0.0117
								sp|Q8VDF2|UHRF1_MOUSE	Uhrf1	1	200000	0.0137
								sp|P62307|RUXF_MOUSE	Snrpf	1	210000	0.0139
								sp|B2RQC6|PYR1_MOUSE	Cad	1	69000	0.00459
								sp|Q923G2|RPAB3_MOUSE	Polr2h	1	140000	0.00946
								sp|Q6ZQL4|WDR43_MOUSE	Wdr43	1	320000	0.0217
								sp|Q9ESZ8|GTF2I_MOUSE	Gtf2i	1	190000	0.0125
								sp|Q8VH51|RBM39_MOUSE	Rbm39	1	290000	0.0193
								sp|Q61470|CD37_MOUSE	Cd37	1	4700000	0.31
								sp|Q6DFW4|NOP58_MOUSE	Nop58	1	88000	0.0059
								sp|P52480|KPYM_MOUSE	Pkm	1	110000	0.00745
								sp|Q3V3R1|C1TM_MOUSE	Mthfd1l	1	92000	0.00617
								sp|Q920B9|SP16H_MOUSE	Supt16h	1	89000	0.00592
								sp|P68040|RACK1_MOUSE	Rack1	1	330000	0.0218
								sp|Q9CY66|GAR1_MOUSE	Gar1	1	550000	0.0366
								sp|P41105|RL28_MOUSE	Rpl28	1	480000	0.0323
								sp|P68254|1433T_MOUSE	Ywhaq	1	120000	0.00801
								tr|B2RY52|B2RY52_MOUSE	Gm4302	1	150000	0.00996
								sp|O35691|PININ_MOUSE	Pnn	1	63000	0.0042
								sp|Q3U9G9|LBR_MOUSE	Lbr	1	160000	0.0109
								sp|Q3UHD1|BAI1_MOUSE	Bai1	1	670000	0.0445
								tr|A2AJ72|A2AJ72_MOUSE	Fubp3	1	110000	0.00716
								sp|P70168|IMB1_MOUSE	Kpnb1	1	120000	0.00788
								sp|Q8K3Y3|LN28A_MOUSE	Lin28a	1	240000	0.0158
								sp|Q02053|UBA1_MOUSE	Uba1	1	120000	0.00799
								sp|Q61990|PCBP2_MOUSE	Pcbp2	1	480000	0.0321
								sp|Q80YR5|SAFB2_MOUSE	Safb2	1	110000	0.0071
								sp|P46935|NEDD4_MOUSE	Nedd4	1	80000	0.00535
								sp|Q8C2Q3|RBM14_MOUSE	Rbm14	1	84000	0.00562
								sp|Q9JIX8|ACINU_MOUSE	Acin1	1	130000	0.00837
								sp|Q62189|SNRPA_MOUSE	Snrpa	1	3200000	0.21
								sp|P62259|1433E_MOUSE	Ywhae	1	380000	0.0255
								sp|P62242|RS8_MOUSE	Rps8	1	77000	0.00515
								sp|P25444|RS2_MOUSE	Rps2	1	230000	0.0151
								sp|P12970|RL7A_MOUSE	Rpl7a	1	110000	0.00728
								sp|P13864|DNMT1_MOUSE	Dnmt1	1	150000	0.01
								sp|Q501J6|DDX17_MOUSE	Ddx17	1	160000	0.0104
								sp|Q9ESV0|DDX24_MOUSE	Ddx24	1	50000	0.00333
								sp|Q922K7|NOP2_MOUSE	Nop2	1	81000	0.00541
								tr|Q8CH24|Q8CH24_MOUSE	Hmgl6	1	28000	0.00187
								sp|Q62167|DDX3X_MOUSE	Ddx3x	1	55000	0.00364
								sp|Q9WTM5|RUVB2_MOUSE	Ruvbl2	1	50000	0.00331
								sp|P62830|RL23_MOUSE	Rpl23	1	340000	0.0227
								sp|P43274|H14_MOUSE	Hist1h1e	1	410000	0.0273
								sp|Q61024|ASNS_MOUSE	Asns	1	120000	0.00822
								sp|Q61686|CBX5_MOUSE	Cbx5	1	380000	0.0255
								sp|Q569Z5|DDX46_MOUSE	Ddx46	1	50000	0

## Sheet: qPCR-Primer
R-GAPDH-RTF	GGCAAGTTCAACGGCACAGT
R-GAPDH-RTR	ATGGGTTTCCCGTTGATGAC
R-Tau-RTF	aagtcaccgtctgccagtaa
R-Tau-RTR	aggtccactggcttgtagac
R-Tuj1-RTF	tccagctcactcactcactg
R-Tuj1-RTR	ggtctcatccgtgttctcca
mGAPDH-F	TGTGATGGGTGTGAACCACGAGAA
mGAPDH-R	CTGTGGTCATGAGCCCTTCCACAA
mNestin-F	GCTGGAACAGAGATTGGAAGG
mNestin-R	CCAGGATCTGAGCGATCTGAC
mSix3-F	CCGGAAGAGTTGTCCATGTTC
mSix3-R	CGACTCGTGTTTGTTGATGGC
mPax6-F	GCAGATGCAAAAGTCCAGGTG
mPax6-R	CAGGTTGCGAAGAACTCTGTTT
mPax6-F	GCAGATGCAAAAGTCCAGGTG
mPax6-R	CAGGTTGCGAAGAACTCTGTTT
mMap2-F	AAAGTTGCCTCCAGTTCCATTT
mMap2-R	TCTTTGATTCCGTGGGCATTT
mTuj1-F	TAGACCCCAGCGGCAACTAT
mTuj1-R	GTTCCAGGTTCCAAGTCCACC

## Sheet: gRNA
mmCcnd1-sgRNA-1F	CACCGGGTGTCAGGGTACGCGCGG
mmCcnd1-sgRNA-1R	AAACCCGCGCGTACCCTGACACCC
mmCcnd1-sgRNA-2F	CACCGGAGCTGGTGTTCCATGGCG
mmCcnd1-sgRNA-2R	AAACCGCCATGGAACACCAGCTCC
mHsc70-sgRNA1	GTGGGCCTACACACAAGGTG
mHsc70-sgRNA2	GTGGGCCTACACACAAGGTG

## Sheet: MS-Fig 7S
RA EV	reference	Gene Symbol	Unique	Total	Sum Intensity	Intensity%		CyclinD1 KO EV	reference	Gene Symbol	Unique	Total	Sum Intensity	Intensity%
	sp|Q9JHU4|DYHC1_MOUSE	Dync1h1	129	163	47000000	0.45			sp|Q9JHU4|DYHC1_MOUSE	Dync1h1	114	131	30000000	0.36
	sp|P19096|FAS_MOUSE	Fasn	66	95	71000000	0.68			sp|Q9JKF1|IQGA1_MOUSE	Iqgap1	70	94	30000000	0.35
	sp|Q9JKF1|IQGA1_MOUSE	Iqgap1	64	93	43000000	0.41			sp|P16546|SPTN1_MOUSE	Sptan1	61	63	7800000	0.0934
	sp|P16546|SPTN1_MOUSE	Sptan1	62	69	13000000	0.13			sp|P19096|FAS_MOUSE	Fasn	59	73	32000000	0.38
	sp|Q8BTM8|FLNA_MOUSE	Flna	59	70	36000000	0.34			sp|Q8VDD5|MYH9_MOUSE	Myh9	54	69	17000000	0.2
	sp|Q8VDD5|MYH9_MOUSE	Myh9	55	79	31000000	0.3			sp|Q8BTM8|FLNA_MOUSE	Flna	53	62	23000000	0.27
	sp|Q68FD5|CLH1_MOUSE	Cltc	47	61	20000000	0.2			tr|Q1KYM2|Q1KYM2_MOUSE		42	114	290000000	3.49
	sp|Q61879|MYH10_MOUSE	Myh10	42	51	13000000	0.13			sp|P14824|ANXA6_MOUSE	Anxa6	42	106	180000000	2.12
	tr|Q1KYM2|Q1KYM2_MOUSE		41	105	290000000	2.79			sp|P11499|HS90B_MOUSE	Hsp90ab1	40	143	310000000	3.75
	sp|P11499|HS90B_MOUSE	Hsp90ab1	39	144	430000000	4.13			sp|Q61879|MYH10_MOUSE	Myh10	38	43	8000000	0.095
	sp|Q62261|SPTB2_MOUSE	Sptbn1	38	44	7600000	0.0731			sp|P57780|ACTN4_MOUSE	Actn4	37	59	44000000	0.52
	sp|Q8VHX6|FLNC_MOUSE	Flnc	38	41	10000000	0.0972			sp|Q68FD5|CLH1_MOUSE	Cltc	34	39	8500000	0.1
	sp|P14824|ANXA6_MOUSE	Anxa6	37	116	230000000	2.22			sp|Q62261|SPTB2_MOUSE	Sptbn1	34	38	4500000	0.0535
	sp|P57780|ACTN4_MOUSE	Actn4	37	59	62000000	0.6			sp|Q91V92|ACLY_MOUSE	Acly	32	51	16000000	0.19
	sp|Q80X90|FLNB_MOUSE	Flnb	35	38	7800000	0.0743			sp|Q80X90|FLNB_MOUSE	Flnb	31	34	4100000	0.0487
	sp|Q3UQ44|IQGA2_MOUSE	Iqgap2	32	34	8600000	0.0821			sp|P46735|MYO1B_MOUSE	Myo1b	29	37	13000000	0.15
	sp|Q8VDN2|AT1A1_MOUSE	Atp1a1	30	67	83000000	0.8			sp|Q3UQ44|IQGA2_MOUSE	Iqgap2	29	32	5000000	0.0594
	sp|Q9WTS6|TEN3_MOUSE	Tenm3	30	39	8700000	0.0833			sp|Q8VHX6|FLNC_MOUSE	Flnc	28	30	4600000	0.0545
	sp|Q91V92|ACLY_MOUSE	Acly	29	44	21000000	0.2			sp|P17182|ENOA_MOUSE	Eno1	27	103	160000000	1.85
	sp|Q3V3R4|ITA1_MOUSE	Itga1	29	43	26000000	0.25			sp|Q8VDN2|AT1A1_MOUSE	Atp1a1	27	54	47000000	0.56
	sp|P46735|MYO1B_MOUSE	Myo1b	29	40	18000000	0.17			sp|P58252|EF2_MOUSE	Eef2	27	43	26000000	0.3
	sp|Q64727|VINC_MOUSE	Vcl	29	34	7500000	0.0718			sp|Q8CGC7|SYEP_MOUSE	Eprs	27	31	7400000	0.0885
	sp|A2AN08|UBR4_MOUSE	Ubr4	29	30	2200000	0.0206			sp|P10852|4F2_MOUSE	Slc3a2	26	68	180000000	2.16
	sp|P28660|NCKP1_MOUSE	Nckap1	28	42	8900000	0.0856			sp|Q7TPR4|ACTN1_MOUSE	Actn1	26	48	30000000	0.36
	sp|Q8CGC7|SYEP_MOUSE	Eprs	27	34	9900000	0.0944			sp|P52480|KPYM_MOUSE	Pkm	25	61	55000000	0.66
	sp|P17182|ENOA_MOUSE	Eno1	26	112	220000000	2.11			sp|Q61739|ITA6_MOUSE	Itga6	25	29	11000000	0.13
	sp|Q7TPR4|ACTN1_MOUSE	Actn1	26	53	46000000	0.44			sp|Q9WTS6|TEN3_MOUSE	Tenm3	25	28	3800000	0.0459
	sp|P80314|TCPB_MOUSE	Cct2	26	50	24000000	0.23			sp|Q64727|VINC_MOUSE	Vcl	25	25	4700000	0.0558
	sp|Q61739|ITA6_MOUSE	Itga6	26	34	18000000	0.17			sp|P80314|TCPB_MOUSE	Cct2	24	54	23000000	0.28
	sp|P10852|4F2_MOUSE	Slc3a2	24	72	250000000	2.4			sp|Q62351|TFR1_MOUSE	Tfrc	24	43	15000000	0.18
	sp|P58252|EF2_MOUSE	Eef2	24	42	35000000	0.33			sp|Q5SQX6|CYFP2_MOUSE	Cyfip2	24	27	5700000	0.068
	sp|Q8BGQ7|SYAC_MOUSE	Aars	24	41	15000000	0.14			sp|P26039|TLN1_MOUSE	Tln1	24	26	6400000	0.0761
	sp|O08599|STXB1_MOUSE	Stxbp1	24	31	9700000	0.0927			sp|P42932|TCPQ_MOUSE	Cct8	23	37	21000000	0.25
	sp|P26039|TLN1_MOUSE	Tln1	24	25	3500000	0.0332			sp|Q3V3R4|ITA1_MOUSE	Itga1	23	30	12000000	0.14
	sp|P68369|TBA1A_MOUSE	Tuba1a	23	78	220000000	2.13			sp|P63017|HSP7C_MOUSE	Hspa8	22	91	140000000	1.7
	sp|Q62351|TFR1_MOUSE	Tfrc	23	41	18000000	0.17			sp|Q8BGQ7|SYAC_MOUSE	Aars	22	34	9700000	0.12
	sp|Q8BU30|SYIC_MOUSE	Iars	23	25	4700000	0.0454			sp|Q9WVK4|EHD1_MOUSE	Ehd1	22	34	10000000	0.12
	sp|Q64514|TPP2_MOUSE	Tpp2	23	24	4000000	0.0384			sp|P28660|NCKP1_MOUSE	Nckap1	22	33	4900000	0.0581
	sp|P52480|KPYM_MOUSE	Pkm	22	59	79000000	0.75			sp|Q9Z1Q9|SYVC_MOUSE	Vars	22	25	12000000	0.14
	sp|P42932|TCPQ_MOUSE	Cct8	22	33	21000000	0.2			sp|O35379|MRP1_MOUSE	Abcc1	22	23	1900000	0.0225
	sp|Q9WVK4|EHD1_MOUSE	Ehd1	22	33	13000000	0.13			sp|P60710|ACTB_MOUSE	Actb	21	176	2600000000	30.96
	sp|Q5SQX6|CYFP2_MOUSE	Cyfip2	22	31	8900000	0.0853			sp|Q9ERD7|TBB3_MOUSE	Tubb3	21	118	330000000	3.92
	tr|E9Q6R7|E9Q6R7_MOUSE	Utrn	22	25	2200000	0.0207			sp|Q9WU78|PDC6I_MOUSE	Pdcd6ip	21	25	5600000	0.0673
	sp|O35379|MRP1_MOUSE	Abcc1	22	24	2900000	0.0282			sp|P68369|TBA1A_MOUSE	Tuba1a	20	81	190000000	2.3
	sp|Q922D8|C1TC_MOUSE	Mthfd1	21	23	4700000	0.0449			sp|P07901|HS90A_MOUSE	Hsp90aa1	20	53	52000000	0.62
	sp|P60710|ACTB_MOUSE	Actb	20	201	2900000000	27.46			sp|P50516|VATA_MOUSE	Atp6v1a	20	22	4200000	0.05
	sp|P63017|HSP7C_MOUSE	Hspa8	20	91	190000000	1.77			sp|Q9CWJ9|PUR9_MOUSE	Atic	20	21	4800000	0.057
	sp|P26041|MOES_MOUSE	Msn	20	29	16000000	0.15			sp|P97427|DPYL1_MOUSE	Crmp1	19	33	13000000	0.16
	sp|Q6DYE8|ENPP3_MOUSE	Enpp3	20	26	13000000	0.13			sp|Q9WTI7|MYO1C_MOUSE	Myo1c	19	22	3200000	0.038
	sp|Q9Z1Q9|SYVC_MOUSE	Vars	20	24	7200000	0.0684			tr|E9Q6R7|E9Q6R7_MOUSE	Utrn	19	21	1500000	0.0178
	sp|B2RXS4|PLXB2_MOUSE	Plxnb2	20	23	3400000	0.0326			sp|Q61024|ASNS_MOUSE	Asns	18	50	25000000	0.3
	sp|Q91WQ3|SYYC_MOUSE	Yars	20	22	5800000	0.0554			sp|P11983|TCPA_MOUSE	Tcp1	18	36	16000000	0.19
	sp|Q9WTI7|MYO1C_MOUSE	Myo1c	20	21	5100000	0.0487			sp|Q61598|GDIB_MOUSE	Gdi2	18	36	14000000	0.17
	sp|B2RQC6|PYR1_MOUSE	Cad	20	20	2500000	0.0237			sp|P26041|MOES_MOUSE	Msn	18	31	14000000	0.16
	sp|Q9ERD7|TBB3_MOUSE	Tubb3	19	120	430000000	4.13			sp|O08599|STXB1_MOUSE	Stxbp1	18	27	6700000	0.0797
	sp|P07901|HS90A_MOUSE	Hsp90aa1	19	52	67000000	0.64			sp|Q6DYE8|ENPP3_MOUSE	Enpp3	18	25	11000000	0.13
	sp|Q61598|GDIB_MOUSE	Gdi2	19	48	27000000	0.26			sp|A2AN08|UBR4_MOUSE	Ubr4	18	23	960000	0.0114
	sp|P97427|DPYL1_MOUSE	Crmp1	19	33	19000000	0.18			sp|B2RXS4|PLXB2_MOUSE	Plxnb2	18	20	1900000	0.0223
	sp|O35646|CAN6_MOUSE	Capn6	19	26	17000000	0.17			sp|Q8BU30|SYIC_MOUSE	Iars	18	19	2700000	0.0321
	sp|Q9CWJ9|PUR9_MOUSE	Atic	19	24	7000000	0.067			sp|Q91WQ3|SYYC_MOUSE	Yars	18	18	4000000	0.0471
	sp|Q61316|HSP74_MOUSE	Hspa4	19	22	4800000	0.0456			sp|P10126|EF1A1_MOUSE	Eef1a1	17	45	170000000	1.98
	tr|B2RQ71|B2RQ71_MOUSE	Dip2c	19	22	3300000	0.0315			sp|O88342|WDR1_MOUSE	Wdr1	17	25	17000000	0.2
	sp|Q8BMJ2|SYLC_MOUSE	Lars	19	19	5400000	0.0514			sp|O35646|CAN6_MOUSE	Capn6	17	24	12000000	0.15
	sp|Q9DBG3|AP2B1_MOUSE	Ap2b1	19	19	3700000	0.0353			sp|Q02053|UBA1_MOUSE	Uba1	17	22	4300000	0.0518
	sp|P80313|TCPH_MOUSE	Cct7	18	34	18000000	0.17			sp|O70318|E41L2_MOUSE	Epb41l2	17	22	5100000	0.0604
	sp|Q02053|UBA1_MOUSE	Uba1	18	23	7200000	0.069			sp|P13595|NCAM1_MOUSE	Ncam1	17	21	2900000	0.0342
	sp|O70318|E41L2_MOUSE	Epb41l2	18	22	5600000	0.0539			sp|P27601|GNA13_MOUSE	Gna13	17	21	6800000	0.0808
	sp|Q9WU78|PDC6I_MOUSE	Pdcd6ip	18	19	6000000	0.0574			sp|Q922D8|C1TC_MOUSE	Mthfd1	17	20	3700000	0.0442
	sp|P80316|TCPE_MOUSE	Cct5	17	30	16000000	0.15			sp|P06745|G6PI_MOUSE	Gpi	17	20	5300000	0.0637
	sp|P20029|GRP78_MOUSE	Hspa5	17	21	22000000	0.21			tr|Q0VGU4|Q0VGU4_MOUSE	Vgf	17	18	2300000	0.0269
	sp|P50516|VATA_MOUSE	Atp6v1a	17	19	4500000	0.043			sp|B2RQC6|PYR1_MOUSE	Cad	17	17	1600000	0.019
	sp|Q6P5F9|XPO1_MOUSE	Xpo1	17	19	2500000	0.024			sp|Q9DBG3|AP2B1_MOUSE	Ap2b1	17	17	2300000	0.0279
	sp|P97333|NRP1_MOUSE	Nrp1	17	17	2900000	0.0277			sp|P05064|ALDOA_MOUSE	Aldoa	16	58	58000000	0.69
	sp|P10126|EF1A1_MOUSE	Eef1a1	16	44	240000000	2.3			sp|P26040|EZRI_MOUSE	Ezr	16	28	24000000	0.28
	sp|Q61024|ASNS_MOUSE	Asns	16	43	27000000	0.26			sp|P80316|TCPE_MOUSE	Cct5	16	28	12000000	0.14
	sp|Q9CZD3|GARS_MOUSE	Gars	16	34	17000000	0.17			sp|P80318|TCPG_MOUSE	Cct3	16	28	17000000	0.2
	sp|P80318|TCPG_MOUSE	Cct3	16	27	25000000	0.24			sp|P80315|TCPD_MOUSE	Cct4	16	26	15000000	0.18
	sp|P11983|TCPA_MOUSE	Tcp1	16	26	16000000	0.15			sp|P20029|GRP78_MOUSE	Hspa5	16	24	26000000	0.31
	sp|P80315|TCPD_MOUSE	Cct4	16	24	17000000	0.16			sp|Q9CZD3|GARS_MOUSE	Gars	16	24	13000000	0.15
	sp|Q922B2|SYDC_MOUSE	Dars	16	22	8500000	0.0809			sp|P56399|UBP5_MOUSE	Usp5	16	18	1400000	0.0172
	sp|P14873|MAP1B_MOUSE	Map1b	16	20	4500000	0.0427			sp|O08688|CAN5_MOUSE	Capn5	16	17	4500000	0.0535
	sp|P50396|GDIA_MOUSE	Gdi1	15	22	11000000	0.1			sp|P23116|EIF3A_MOUSE	Eif3a	16	16	1700000	0.0201
	sp|Q9QUR6|PPCE_MOUSE	Prep	15	18	5800000	0.0551			sp|Q3UW53|NIBAN_MOUSE	Fam129a	16	16	2700000	0.0325
	sp|Q01853|TERA_MOUSE	Vcp	15	18	5700000	0.0542			sp|Q62188|DPYL3_MOUSE	Dpysl3	15	38	19000000	0.23
	sp|P70168|IMB1_MOUSE	Kpnb1	15	17	6300000	0.0607			sp|Q9QUR6|PPCE_MOUSE	Prep	15	19	4600000	0.0545
	sp|P26638|SYSC_MOUSE	Sars	15	17	4900000	0.0472			sp|P08113|ENPL_MOUSE	Hsp90b1	15	17	16000000	0.2
	sp|P08113|ENPL_MOUSE	Hsp90b1	15	17	21000000	0.2			sp|P48036|ANXA5_MOUSE	Anxa5	15	17	4900000	0.0579
	sp|Q00612|G6PD1_MOUSE	G6pdx	15	17	5700000	0.0549			sp|Q8JZQ9|EIF3B_MOUSE	Eif3b	15	17	2100000	0.0255
	sp|O08688|CAN5_MOUSE	Capn5	15	16	5700000	0.0547			sp|Q78PY7|SND1_MOUSE	Snd1	15	16	1600000	0.0187
	sp|Q6ZQ38|CAND1_MOUSE	Cand1	15	16	4900000	0.0467			sp|Q6ZQ38|CAND1_MOUSE	Cand1	15	16	3100000	0.0374
	sp|Q5SWU9|ACACA_MOUSE	Acaca	15	16	2700000	0.0263			sp|P14873|MAP1B_MOUSE	Map1b	15	15	2900000	0.0349
	sp|E9Q3L2|PI4KA_MOUSE	Pi4ka	15	16	1900000	0.0178			sp|Q64514|TPP2_MOUSE	Tpp2	15	15	2000000	0.0241
	sp|Q60864|STIP1_MOUSE	Stip1	15	16	5800000	0.0553			sp|P06151|LDHA_MOUSE	Ldha	14	35	41000000	0.49
	sp|Q11011|PSA_MOUSE	Npepps	15	15	2000000	0.0192			sp|P80313|TCPH_MOUSE	Cct7	14	30	13000000	0.15
	sp|P05064|ALDOA_MOUSE	Aldoa	14	63	71000000	0.67			sp|P09055|ITB1_MOUSE	Itgb1	14	30	23000000	0.28
	sp|Q62188|DPYL3_MOUSE	Dpysl3	14	41	26000000	0.25			sp|G5E829|AT2B1_MOUSE	Atp2b1	14	25	14000000	0.17
	sp|P09055|ITB1_MOUSE	Itgb1	14	32	38000000	0.36			sp|P26043|RADI_MOUSE	Rdx	14	24	7800000	0.0933
	sp|P26040|EZRI_MOUSE	Ezr	14	25	31000000	0.29			sp|Q01853|TERA_MOUSE	Vcp	14	17	3100000	0.0376
	sp|G5E829|AT2B1_MOUSE	Atp2b1	14	21	16000000	0.15			sp|Q922B2|SYDC_MOUSE	Dars	14	17	5800000	0.0691
	sp|O88342|WDR1_MOUSE	Wdr1	14	21	19000000	0.19			sp|Q61316|HSP74_MOUSE	Hspa4	14	16	3500000	0.0415
	sp|P06745|G6PI_MOUSE	Gpi	14	19	7800000	0.0745			sp|Q6IRU2|TPM4_MOUSE	Tpm4	14	16	3800000	0.0448
	sp|P27601|GNA13_MOUSE	Gna13	14	18	8600000	0.0818			sp|P56480|ATPB_MOUSE	Atp5b	14	16	1600000	0.0189
	sp|Q7TMB8|CYFP1_MOUSE	Cyfip1	14	17	4600000	0.0437			sp|Q8BMJ2|SYLC_MOUSE	Lars	14	15	4200000	0.0501
	sp|P48036|ANXA5_MOUSE	Anxa5	14	17	7500000	0.072			sp|Q9D0I9|SYRC_MOUSE	Rars	14	15	2100000	0.0245
	sp|P29341|PABP1_MOUSE	Pabpc1	14	16	4800000	0.0456			sp|O88844|IDHC_MOUSE	Idh1	14	15	2300000	0.0271
	sp|Q9JMH9|MY18A_MOUSE	Myo18a	14	15	1300000	0.0123			sp|P54116|STOM_MOUSE	Stom	13	31	23000000	0.28
	sp|P56399|UBP5_MOUSE	Usp5	14	15	1800000	0.0174			sp|P50396|GDIA_MOUSE	Gdi1	13	18	7800000	0.0925
	sp|Q8JZQ9|EIF3B_MOUSE	Eif3b	14	15	2600000	0.0249			sp|Q6Q477|AT2B4_MOUSE	Atp2b4	13	18	14000000	0.17
	sp|P06151|LDHA_MOUSE	Ldha	13	36	54000000	0.51			sp|P62908|RS3_MOUSE	Rps3	13	17	9700000	0.12
	sp|Q9WUA3|PFKAP_MOUSE	Pfkp	13	20	7800000	0.0743			sp|P30416|FKBP4_MOUSE	Fkbp4	13	17	7300000	0.0876
	sp|P09411|PGK1_MOUSE	Pgk1	13	19	15000000	0.14			sp|P80317|TCPZ_MOUSE	Cct6a	13	16	11000000	0.13
	sp|Q6Q477|AT2B4_MOUSE	Atp2b4	13	17	11000000	0.1			sp|Q60864|STIP1_MOUSE	Stip1	13	15	3800000	0.0458
	sp|P62908|RS3_MOUSE	Rps3	13	17	12000000	0.11			sp|Q9DCD0|6PGD_MOUSE	Pgd	13	14	4400000	0.052
	sp|Q78PY7|SND1_MOUSE	Snd1	13	13	1900000	0.0186			tr|Q91UZ1|Q91UZ1_MOUSE	Plcb4	13	13	1400000	0.0164
	sp|Q5FWI3|TMEM2_MOUSE	Tmem2	13	13	1500000	0.0145			sp|P16858|G3P_MOUSE	Gapdh	12	56	55000000	0.66
	sp|P23116|EIF3A_MOUSE	Eif3a	13	13	2100000	0.0201			sp|Q91XV3|BASP1_MOUSE	Basp1	12	47	17000000	0.21
	sp|P16858|G3P_MOUSE	Gapdh	12	60	78000000	0.75			sp|P09411|PGK1_MOUSE	Pgk1	12	21	13000000	0.16
	sp|Q9CWF2|TBB2B_MOUSE	Tubb2b	12	46	70000000	0.67			sp|Q6R0H7|GNAS1_MOUSE	Gnas	12	20	10000000	0.12
	sp|P54116|STOM_MOUSE	Stom	12	35	36000000	0.35			sp|Q9WUA3|PFKAP_MOUSE	Pfkp	12	18	5000000	0.06
	sp|O08638|MYH11_MOUSE	Myh11	12	34	17000000	0.17			sp|P97333|NRP1_MOUSE	Nrp1	12	16	1900000	0.0231
	sp|P30416|FKBP4_MOUSE	Fkbp4	12	18	5800000	0.0559			sp|O08553|DPYL2_MOUSE	Dpysl2	12	14	2700000	0.0324
	sp|Q9CVB6|ARPC2_MOUSE	Arpc2	12	18	7200000	0.069			sp|P29341|PABP1_MOUSE	Pabpc1	12	14	3700000	0.0438
	sp|Q6R0H7|GNAS1_MOUSE	Gnas	12	17	12000000	0.11			tr|B2RQ71|B2RQ71_MOUSE	Dip2c	12	14	1500000	0.0176
	sp|Q6IRU2|TPM4_MOUSE	Tpm4	12	16	4600000	0.0436			sp|Q8CIE6|COPA_MOUSE	Copa	12	14	1200000	0.0147
	sp|P80317|TCPZ_MOUSE	Cct6a	12	16	15000000	0.14			sp|Q61699|HS105_MOUSE	Hsph1	12	13	2400000	0.0281
	sp|O08553|DPYL2_MOUSE	Dpysl2	12	15	3300000	0.0315			sp|Q8VDM4|PSMD2_MOUSE	Psmd2	12	13	1400000	0.0162
	sp|P13595|NCAM1_MOUSE	Ncam1	12	15	3300000	0.0318			sp|P70398|USP9X_MOUSE	Usp9x	12	13	850000	0.0102
	sp|Q8VDM4|PSMD2_MOUSE	Psmd2	12	15	2100000	0.0197			sp|A2APV2|FMNL2_MOUSE	Fmnl2	12	13	2000000	0.0235
	sp|P40142|TKT_MOUSE	Tkt	12	14	3700000	0.0357			sp|Q9D8N0|EF1G_MOUSE	Eef1g	12	13	4200000	0.0506
	sp|Q9D0R2|SYTC_MOUSE	Tars	12	14	3100000	0.03			sp|Q9EQH3|VPS35_MOUSE	Vps35	12	12	2000000	0.0239
	sp|Q9JHR7|IDE_MOUSE	Ide	12	14	2000000	0.0193			sp|P26638|SYSC_MOUSE	Sars	12	12	2400000	0.0287
	sp|Q9EQH3|VPS35_MOUSE	Vps35	12	13	3000000	0.0285			sp|Q9CWF2|TBB2B_MOUSE	Tubb2b	11	44	51000000	0.61
	sp|P09405|NUCL_MOUSE	Ncl	12	13	2200000	0.0207			sp|Q9QYB1|CLIC4_MOUSE	Clic4	11	23	12000000	0.14
	sp|Q99KI0|ACON_MOUSE	Aco2	12	13	1300000	0.0123			sp|O35526|STX1A_MOUSE	Stx1a	11	14	1800000	0.0209
	sp|Q8CIE6|COPA_MOUSE	Copa	12	13	1500000	0.0141			sp|Q7TMB8|CYFP1_MOUSE	Cyfip1	11	14	2100000	0.0256
	sp|Q99K85|SERC_MOUSE	Psat1	12	13	11000000	0.11			sp|Q9WTQ5|AKA12_MOUSE	Akap12	11	14	900000	0.0107
	sp|P70398|USP9X_MOUSE	Usp9x	12	12	940000	0.00901			sp|P61027|RAB10_MOUSE	Rab10	11	14	14000000	0.16
	sp|P56480|ATPB_MOUSE	Atp5b	12	12	1200000	0.011			sp|Q9WV92|E41L3_MOUSE	Epb41l3	11	14	2900000	0.034
	sp|O88844|IDHC_MOUSE	Idh1	12	12	2700000	0.026			sp|P32921|SYWC_MOUSE	Wars	11	13	2200000	0.0266
	sp|Q60790|RASA3_MOUSE	Rasa3	12	12	1400000	0.0131			sp|Q6P5F9|XPO1_MOUSE	Xpo1	11	13	1600000	0.0192
	sp|Q6ZQA6|IGSF3_MOUSE	Igsf3	12	12	1500000	0.0143			sp|P70168|IMB1_MOUSE	Kpnb1	11	13	4800000	0.0572
	sp|Q3UW53|NIBAN_MOUSE	Fam129a	12	12	2600000	0.0251			sp|P09405|NUCL_MOUSE	Ncl	11	13	1700000	0.0203
	sp|Q9WUM4|COR1C_MOUSE	Coro1c	11	19	12000000	0.12			sp|Q9JLB0|MPP6_MOUSE	Mpp6	11	12	3200000	0.0386
	sp|P61222|ABCE1_MOUSE	Abce1	11	16	4000000	0.0379			sp|Q8BKC5|IPO5_MOUSE	Ipo5	11	12	800000	0.00954
	sp|Q8BP47|SYNC_MOUSE	Nars	11	15	4400000	0.0425			sp|Q9QUJ7|ACSL4_MOUSE	Acsl4	11	12	2800000	0.0331
	sp|P06802|ENPP1_MOUSE	Enpp1	11	14	3300000	0.0318			sp|Q9JHR7|IDE_MOUSE	Ide	11	11	1400000	0.0166
	sp|Q9DCD0|6PGD_MOUSE	Pgd	11	14	5300000	0.0505			sp|Q62465|VAT1_MOUSE	Vat1	10	23	14000000	0.17
	sp|P51150|RAB7A_MOUSE	Rab7a	11	14	6200000	0.0589			sp|O08638|MYH11_MOUSE	Myh11	10	22	5800000	0.0696
	sp|P61027|RAB10_MOUSE	Rab10	11	14	19000000	0.18			tr|Q811J2|Q811J2_MOUSE	LOC72520	10	21	5800000	0.069
	sp|P14685|PSMD3_MOUSE	Psmd3	11	13	1800000	0.0171			sp|P47754|CAZA2_MOUSE	Capza2	10	20	9000000	0.11
	tr|Q8BFW6|Q8BFW6_MOUSE	Entpd3	11	13	4300000	0.0408			sp|Q91V12|BACH_MOUSE	Acot7	10	16	5200000	0.0624
	sp|P24527|LKHA4_MOUSE	Lta4h	11	13	8700000	0.0827			sp|O35874|SATT_MOUSE	Slc1a4	10	14	5500000	0.0657
	sp|Q8R1B4|EIF3C_MOUSE	Eif3c	11	13	1700000	0.0167			sp|P51150|RAB7A_MOUSE	Rab7a	10	14	5400000	0.0642
	sp|Q91YI0|ARLY_MOUSE	Asl	11	12	2300000	0.022			sp|P61222|ABCE1_MOUSE	Abce1	10	13	2500000	0.0299
	sp|O08788|DCTN1_MOUSE	Dctn1	11	11	1100000	0.0107			sp|P06802|ENPP1_MOUSE	Enpp1	10	13	1600000	0.0187
	sp|Q3UHK6|TEN4_MOUSE	Tenm4	11	11	810000	0.00777			sp|P14685|PSMD3_MOUSE	Psmd3	10	13	1500000	0.0176
	sp|Q9JLB0|MPP6_MOUSE	Mpp6	11	11	3900000	0.0372			sp|P16014|SCG1_MOUSE	Chgb	10	13	2400000	0.0281
	sp|Q9WTQ5|AKA12_MOUSE	Akap12	11	11	910000	0.00867			sp|P40142|TKT_MOUSE	Tkt	10	12	2100000	0.0251
	sp|P97371|PSME1_MOUSE	Psme1	11	11	2100000	0.0199			sp|P03975|IGEB_MOUSE	Iap	10	12	1500000	0.0185
	sp|Q9D0I9|SYRC_MOUSE	Rars	11	11	3700000	0.0356			sp|Q8BP47|SYNC_MOUSE	Nars	10	12	2700000	0.0324
	tr|Q91UZ1|Q91UZ1_MOUSE	Plcb4	11	11	1400000	0.0138			sp|Q9D0R2|SYTC_MOUSE	Tars	10	12	1800000	0.0213
	sp|Q3U1J4|DDB1_MOUSE	Ddb1	11	11	1200000	0.0116			sp|P46638|RB11B_MOUSE	Rab11b	10	12	6700000	0.0799
	sp|P18760|COF1_MOUSE	Cfl1	10	42	130000000	1.25			sp|Q3TXS7|PSMD1_MOUSE	Psmd1	10	11	720000	0.00854
	sp|Q91XV3|BASP1_MOUSE	Basp1	10	33	17000000	0.16			sp|Q5SWU9|ACACA_MOUSE	Acaca	10	11	2900000	0.0345
	sp|Q9WVA4|TAGL2_MOUSE	Tagln2	10	23	7900000	0.0757			sp|Q9CQM9|GLRX3_MOUSE	Glrx3	10	11	1400000	0.0163
	sp|Q62465|VAT1_MOUSE	Vat1	10	22	14000000	0.14			sp|E9Q3L2|PI4KA_MOUSE	Pi4ka	10	11	850000	0.0101
	sp|P26043|RADI_MOUSE	Rdx	10	20	7000000	0.067			sp|Q00612|G6PD1_MOUSE	G6pdx	10	11	3400000	0.0408
	sp|P63101|1433Z_MOUSE	Ywhaz	10	19	44000000	0.42			sp|Q8QZY1|EIF3L_MOUSE	Eif3l	10	10	1200000	0.0143
	sp|P47754|CAZA2_MOUSE	Capza2	10	17	13000000	0.12			sp|Q99K85|SERC_MOUSE	Psat1	10	10	7200000	0.0856
	sp|Q91V12|BACH_MOUSE	Acot7	10	17	6700000	0.0639			sp|Q8R1B4|EIF3C_MOUSE	Eif3c	10	10	1000000	0.0124
	sp|P62259|1433E_MOUSE	Ywhae	10	16	8800000	0.0843			sp|Q6ZQA6|IGSF3_MOUSE	Igsf3	10	10	1500000	0.0173
	sp|Q8R366|IGSF8_MOUSE	Igsf8	10	15	7400000	0.0707			sp|P17751|TPIS_MOUSE	Tpi1	9	26	6700000	0.0804
	sp|P32921|SYWC_MOUSE	Wars	10	15	3000000	0.0283			sp|P51912|AAAT_MOUSE	Slc1a5	9	20	41000000	0.48
	sp|Q9QUJ7|ACSL4_MOUSE	Acsl4	10	15	3800000	0.0368			sp|P84084|ARF5_MOUSE	Arf5	9	19	20000000	0.24
	sp|Q80TB8|VAT1L_MOUSE	Vat1l	10	14	5700000	0.0547			sp|P47757|CAPZB_MOUSE	Capzb	9	19	13000000	0.15
	sp|O08709|PRDX6_MOUSE	Prdx6	10	13	4700000	0.0452			sp|Q9WVA4|TAGL2_MOUSE	Tagln2	9	17	4400000	0.0524
	sp|Q9QZQ1|AFAD_MOUSE	Afdn	10	13	17000000	0.16			sp|P63101|1433Z_MOUSE	Ywhaz	9	15	29000000	0.35
	sp|P45376|ALDR_MOUSE	Akr1b1	10	13	4500000	0.0433			sp|Q9CVB6|ARPC2_MOUSE	Arpc2	9	15	3900000	0.0461
	sp|Q9WV92|E41L3_MOUSE	Epb41l3	10	12	4500000	0.0428			sp|P18572|BASI_MOUSE	Bsg	9	14	20000000	0.24
	sp|P46096|SYT1_MOUSE	Syt1	10	12	2000000	0.0188			sp|P45376|ALDR_MOUSE	Akr1b1	9	14	5100000	0.0611
	sp|Q8C1A5|THOP1_MOUSE	Thop1	10	12	1400000	0.0131			sp|P26645|MARCS_MOUSE	Marcks	9	13	10000000	0.12
	sp|Q9WTR1|TRPV2_MOUSE	Trpv2	10	11	1900000	0.0181			sp|Q8R366|IGSF8_MOUSE	Igsf8	9	13	5500000	0.0659
	sp|O35526|STX1A_MOUSE	Stx1a	10	11	2500000	0.0241			sp|Q80TB8|VAT1L_MOUSE	Vat1l	9	13	3400000	0.0405
	sp|O88487|DC1I2_MOUSE	Dync1i2	10	11	1100000	0.0106			sp|P61161|ARP2_MOUSE	Actr2	9	13	5700000	0.0676
	sp|A2APV2|FMNL2_MOUSE	Fmnl2	10	11	2600000	0.0245			sp|P35700|PRDX1_MOUSE	Prdx1	9	13	14000000	0.17
	sp|Q9ER72|SYCC_MOUSE	Cars	10	11	1600000	0.0152			sp|O08709|PRDX6_MOUSE	Prdx6	9	12	2900000	0.0349
	sp|P46638|RB11B_MOUSE	Rab11b	10	11	8200000	0.0787			sp|Q76MZ3|2AAA_MOUSE	Ppp2r1a	9	12	2600000	0.0313
	tr|Q0VGU4|Q0VGU4_MOUSE	Vgf	10	11	2100000	0.02			sp|P63038|CH60_MOUSE	Hspd1	9	11	990000	0.0119
	sp|Q8C1B7|SEP11_MOUSE	2021-09-11	10	11	2100000	0.0205			sp|Q9WTR1|TRPV2_MOUSE	Trpv2	9	11	1600000	0.0186
	sp|P50580|PA2G4_MOUSE	Pa2g4	10	11	4400000	0.042			sp|P10630|IF4A2_MOUSE	Eif4a2	9	11	3700000	0.0437
	sp|Q61699|HS105_MOUSE	Hsph1	10	10	3000000	0.029			sp|Q8BVE3|VATH_MOUSE	Atp6v1h	9	11	880000	0.0105
	sp|Q3UDE2|TTL12_MOUSE	Ttll12	10	10	8400000	0.0802			sp|P47911|RL6_MOUSE	Rpl6	9	11	3500000	0.0418
	sp|P17751|TPIS_MOUSE	Tpi1	9	32	9000000	0.0858			sp|P24527|LKHA4_MOUSE	Lta4h	9	10	920000	0.011
	sp|Q9QYB1|CLIC4_MOUSE	Clic4	9	21	12000000	0.11			sp|P97807|FUMH_MOUSE	Fh	9	10	690000	0.00819
	tr|Q811J2|Q811J2_MOUSE	LOC72520	9	20	6100000	0.0585			sp|P62814|VATB2_MOUSE	Atp6v1b2	9	10	1600000	0.0194
	sp|O35874|SATT_MOUSE	Slc1a4	9	14	6800000	0.065			sp|Q8K2J0|PLCD3_MOUSE	Plcd3	9	10	940000	0.0112
	sp|P15532|NDKA_MOUSE	Nme1	9	14	24000000	0.23			sp|P46061|RAGP1_MOUSE	Rangap1	9	10	2300000	0.028
	sp|P61161|ARP2_MOUSE	Actr2	9	14	9000000	0.0862			sp|P50580|PA2G4_MOUSE	Pa2g4	9	10	3200000	0.0377
	sp|P10833|RRAS_MOUSE	Rras	9	13	8500000	0.081			sp|Q6ZWN5|RS9_MOUSE	Rps9	9	10	3800000	0.0456
	sp|P18572|BASI_MOUSE	Bsg	9	13	29000000	0.28			sp|P17427|AP2A2_MOUSE	Ap2a2	9	9	890000	0.0107
	sp|P16014|SCG1_MOUSE	Chgb	9	12	3000000	0.0292			sp|Q9JIF0|ANM1_MOUSE	Prmt1	9	9	2600000	0.0311
	sp|Q8BKC5|IPO5_MOUSE	Ipo5	9	11	1100000	0.0104			sp|Q91YR1|TWF1_MOUSE	Twf1	9	9	2800000	0.0335
	sp|Q3TXS7|PSMD1_MOUSE	Psmd1	9	11	740000	0.00704			sp|Q9D819|IPYR_MOUSE	Ppa1	9	9	1400000	0.0169
	sp|P57716|NICA_MOUSE	Ncstn	9	11	1800000	0.0173			sp|P47857|PFKAM_MOUSE	Pfkm	9	9	820000	0.00983
	sp|P21447|MDR1A_MOUSE	Abcb1a	9	11	2100000	0.0202			sp|F8VPU2|FARP1_MOUSE	Farp1	9	9	900000	0.0107
	sp|Q9WVE8|PACN2_MOUSE	Pacsin2	9	11	2800000	0.0268			sp|Q91Z67|SRGP2_MOUSE	Srgap2	9	9	1000000	0.0123
	sp|Q8QZY1|EIF3L_MOUSE	Eif3l	9	10	1600000	0.0156			sp|Q99KI0|ACON_MOUSE	Aco2	9	9	630000	0.00751
	sp|P03975|IGEB_MOUSE	Iap	9	10	1500000	0.014			sp|O55029|COPB2_MOUSE	Copb2	9	9	870000	0.0104
	sp|Q6P1B1|XPP1_MOUSE	Xpnpep1	9	10	1200000	0.0116			sp|Q9D8E6|RL4_MOUSE	Rpl4	9	9	2000000	0.0234
	sp|P24547|IMDH2_MOUSE	Impdh2	9	10	1000000	0.00956			sp|Q60790|RASA3_MOUSE	Rasa3	9	9	860000	0.0103
	sp|P43406|ITAV_MOUSE	Itgav	9	10	1600000	0.0149			sp|P60229|EIF3E_MOUSE	Eif3e	9	9	1000000	0.0121
	sp|B2RX12|MRP3_MOUSE	Abcc3	9	10	810000	0.00774			sp|P45591|COF2_MOUSE	Cfl2	8	42	120000000	1.38
	sp|P47911|RL6_MOUSE	Rpl6	9	10	2800000	0.0266			sp|P18760|COF1_MOUSE	Cfl1	8	37	110000000	1.29
	sp|Q64674|SPEE_MOUSE	Srm	9	9	2800000	0.0268			sp|P17742|PPIA_MOUSE	Ppia	8	27	43000000	0.51
	sp|F8VPU2|FARP1_MOUSE	Farp1	9	9	1400000	0.0131			sp|P53986|MOT1_MOUSE	Slc16a1	8	16	21000000	0.25
	sp|P10630|IF4A2_MOUSE	Eif4a2	9	9	4200000	0.0403			sp|P62259|1433E_MOUSE	Ywhae	8	15	7600000	0.0906
	sp|O35685|NUDC_MOUSE	Nudc	9	9	2900000	0.0282			sp|Q9WUM4|COR1C_MOUSE	Coro1c	8	14	7000000	0.0836
	sp|P17427|AP2A2_MOUSE	Ap2a2	9	9	1200000	0.0116			sp|Q61553|FSCN1_MOUSE	Fscn1	8	13	9700000	0.12
	sp|Q91Z67|SRGP2_MOUSE	Srgap2	9	9	1200000	0.0113			sp|P62835|RAP1A_MOUSE	Rap1a	8	13	14000000	0.17
	sp|Q9D8E6|RL4_MOUSE	Rpl4	9	9	2900000	0.0281			sp|P21995|EMB_MOUSE	Emb	8	13	25000000	0.29
	sp|Q7TMY8|HUWE1_MOUSE	Huwe1	9	9	520000	0.005			sp|P62702|RS4X_MOUSE	Rps4x	8	12	3300000	0.0394
	sp|P45591|COF2_MOUSE	Cfl2	8	38	97000000	0.93			sp|P63321|RALA_MOUSE	Rala	8	12	3100000	0.037
	sp|P17742|PPIA_MOUSE	Ppia	8	24	64000000	0.61			sp|P10833|RRAS_MOUSE	Rras	8	11	3900000	0.0469
	sp|Q9CQV8|1433B_MOUSE	Ywhab	8	22	11000000	0.1			sp|Q64737|PUR2_MOUSE	Gart	8	11	920000	0.0109
	sp|P51912|AAAT_MOUSE	Slc1a5	8	21	59000000	0.56			sp|P21278|GNA11_MOUSE	Gna11	8	11	9200000	0.11
	sp|P18872|GNAO_MOUSE	Gnao1	8	19	20000000	0.19			sp|P14206|RSSA_MOUSE	Rpsa	8	10	3800000	0.045
	sp|P26645|MARCS_MOUSE	Marcks	8	15	9000000	0.0865			sp|P46096|SYT1_MOUSE	Syt1	8	10	870000	0.0103
	sp|P21995|EMB_MOUSE	Emb	8	14	33000000	0.32			sp|Q8C1A5|THOP1_MOUSE	Thop1	8	10	1100000	0.0134
	sp|P62702|RS4X_MOUSE	Rps4x	8	12	5100000	0.0488			sp|P46471|PRS7_MOUSE	Psmc2	8	10	540000	0.00648
	sp|Q61553|FSCN1_MOUSE	Fscn1	8	11	11000000	0.1			sp|P50247|SAHH_MOUSE	Ahcy	8	10	3000000	0.0357
	sp|Q9CZ30|OLA1_MOUSE	Ola1	8	11	1900000	0.018			sp|Q9ET01|PYGL_MOUSE	Pygl	8	10	1000000	0.0122
	sp|P21278|GNA11_MOUSE	Gna11	8	11	12000000	0.11			sp|Q99JY9|ARP3_MOUSE	Actr3	8	10	4400000	0.053
	sp|Q9EPL8|IPO7_MOUSE	Ipo7	8	10	2100000	0.02			sp|Q9DBG6|RPN2_MOUSE	Rpn2	8	9	450000	0.0054
	sp|P12382|PFKAL_MOUSE	Pfkl	8	10	3000000	0.0288			sp|Q64674|SPEE_MOUSE	Srm	8	9	2000000	0.0242
	sp|P62814|VATB2_MOUSE	Atp6v1b2	8	10	2300000	0.0219			sp|O88685|PRS6A_MOUSE	Psmc3	8	9	780000	0.00925
	tr|Q61636|Q61636_MOUSE	Utrn	8	10	1200000	0.0119			sp|P24547|IMDH2_MOUSE	Impdh2	8	9	570000	0.0068
	sp|Q61753|SERA_MOUSE	Phgdh	8	10	15000000	0.15			sp|Q9QZQ1|AFAD_MOUSE	Afdn	8	9	830000	0.00993
	sp|Q9D819|IPYR_MOUSE	Ppa1	8	10	2200000	0.0213			sp|P60843|IF4A1_MOUSE	Eif4a1	8	9	2200000	0.0268
	sp|Q8BK67|RCC2_MOUSE	Rcc2	8	10	2800000	0.0267			tr|Q8BFW6|Q8BFW6_MOUSE	Entpd3	8	9	2700000	0.0327
	sp|Q6P9J9|ANO6_MOUSE	Ano6	8	10	1000000	0.00977			sp|Q8C1B7|SEP11_MOUSE	2021-09-11	8	9	1700000	0.0197
	sp|Q9DCL9|PUR6_MOUSE	Paics	8	9	1600000	0.0149			sp|P42208|SEPT2_MOUSE	2021-09-02	8	9	1400000	0.0163
	sp|Q8K2J0|PLCD3_MOUSE	Plcd3	8	9	1400000	0.0132			sp|P57716|NICA_MOUSE	Ncstn	8	9	1100000	0.0133
	sp|P63038|CH60_MOUSE	Hspd1	8	9	960000	0.00918			sp|P57722|PCBP3_MOUSE	Pcbp3	8	9	1500000	0.0181
	sp|E9PVA8|GCN1_MOUSE	Gcn1	8	9	12000000	0.12			sp|Q8BYA0|TBCD_MOUSE	Tbcd	8	8	670000	0.00803
	sp|P09103|PDIA1_MOUSE	P4hb	8	9	830000	0.00791			sp|Q8BG32|PSD11_MOUSE	Psmd11	8	8	940000	0.0112
	sp|P16381|DDX3L_MOUSE	D1Pas1	8	9	1700000	0.0159			sp|Q9EPL8|IPO7_MOUSE	Ipo7	8	8	1200000	0.0145
	sp|P27773|PDIA3_MOUSE	Pdia3	8	9	1600000	0.015			sp|Q9CPY7|AMPL_MOUSE	Lap3	8	8	1100000	0.0131
	sp|P05201|AATC_MOUSE	Got1	8	8	2800000	0.0266			sp|Q9ER72|SYCC_MOUSE	Cars	8	8	940000	0.0113
	sp|P14206|RSSA_MOUSE	Rpsa	8	8	4100000	0.039			sp|P06801|MAOX_MOUSE	Me1	8	8	770000	0.00919
	sp|Q9EQP2|EHD4_MOUSE	Ehd4	8	8	920000	0.00882			tr|Q61636|Q61636_MOUSE	Utrn	8	8	2700000	0.0324
	sp|Q91YR1|TWF1_MOUSE	Twf1	8	8	2800000	0.0271			sp|Q9DCL9|PUR6_MOUSE	Paics	8	8	1200000	0.014
	sp|Q99MN1|SYK_MOUSE	Kars	8	8	1800000	0.0173			sp|P38647|GRP75_MOUSE	Hspa9	8	8	1100000	0.0133
	sp|Q9CQM9|GLRX3_MOUSE	Glrx3	8	8	1500000	0.0145			sp|Q03265|ATPA_MOUSE	Atp5a1	8	8	720000	0.00863
	sp|Q8BG32|PSD11_MOUSE	Psmd11	8	8	1000000	0.00977			sp|P25444|RS2_MOUSE	Rps2	8	8	3400000	0.0403
	sp|O88685|PRS6A_MOUSE	Psmc3	8	8	1000000	0.00966			sp|P20152|VIME_MOUSE	Vim	8	8	920000	0.011
	sp|Q62469|ITA2_MOUSE	Itga2	8	8	540000	0.00516			sp|Q5FWI3|TMEM2_MOUSE	Tmem2	8	8	730000	0.00867
	sp|Q03265|ATPA_MOUSE	Atp5a1	8	8	730000	0.00698			sp|P48722|HS74L_MOUSE	Hspa4l	8	8	540000	0.00644
	sp|Q9D8N0|EF1G_MOUSE	Eef1g	8	8	3900000	0.0377			sp|O35685|NUDC_MOUSE	Nudc	8	8	2300000	0.0273
	sp|Q7TT37|ELP1_MOUSE	Ikbkap	8	8	670000	0.0064			sp|Q9D1A2|CNDP2_MOUSE	Cndp2	8	8	470000	0.00562
	sp|Q9EQK5|MVP_MOUSE	Mvp	8	8	490000	0.00465			sp|P97371|PSME1_MOUSE	Psme1	8	8	1400000	0.0172
	sp|P97807|FUMH_MOUSE	Fh	8	8	830000	0.00797			sp|Q80UG5|SEPT9_MOUSE	2021-09-09	8	8	1300000	0.015
	sp|Q921M3|SF3B3_MOUSE	Sf3b3	8	8	610000	0.00588			sp|P27773|PDIA3_MOUSE	Pdia3	8	8	990000	0.0118
	sp|Q9JKR6|HYOU1_MOUSE	Hyou1	8	8	510000	0.00492			sp|P16381|DDX3L_MOUSE	D1Pas1	8	8	980000	0.0117
	sp|Q9JLN9|MTOR_MOUSE	Mtor	8	8	530000	0.00511			sp|P21447|MDR1A_MOUSE	Abcb1a	8	8	1600000	0.0186
	sp|P70206|PLXA1_MOUSE	Plxna1	8	8	1100000	0.0102			sp|Q9JMH9|MY18A_MOUSE	Myo18a	8	8	550000	0.00656
	sp|Q68FL6|SYMC_MOUSE	Mars	8	8	1200000	0.0115			sp|P14148|RL7_MOUSE	Rpl7	8	8	3000000	0.0363
	sp|P60229|EIF3E_MOUSE	Eif3e	8	8	1200000	0.0116			sp|Q9R0P9|UCHL1_MOUSE	Uchl1	7	32	27000000	0.32
	sp|Q6ZWN5|RS9_MOUSE	Rps9	8	8	3500000	0.0336			sp|Q9CQV8|1433B_MOUSE	Ywhab	7	24	6800000	0.0815
	sp|Q9R0P5|DEST_MOUSE	Dstn	7	21	14000000	0.14			sp|Q99PT1|GDIR1_MOUSE	Arhgdia	7	15	8600000	0.1
	sp|P84084|ARF5_MOUSE	Arf5	7	16	20000000	0.19			sp|Q99LD8|DDAH2_MOUSE	Ddah2	7	13	2700000	0.0328
	sp|P17156|HSP72_MOUSE	Hspa2	7	16	47000000	0.45			sp|P18872|GNAO_MOUSE	Gnao1	7	12	11000000	0.13
	sp|P35700|PRDX1_MOUSE	Prdx1	7	13	19000000	0.18			sp|Q811D0|DLG1_MOUSE	Dlg1	7	11	670000	0.00799
	sp|P47757|CAPZB_MOUSE	Capzb	7	11	12000000	0.12			sp|P08030|APT_MOUSE	Aprt	7	11	6000000	0.0721
	sp|P32037|GTR3_MOUSE	Slc2a3	7	11	12000000	0.12			sp|P99026|PSB4_MOUSE	Psmb4	7	10	1100000	0.0132
	sp|Q99LX0|PARK7_MOUSE	Park7	7	11	6900000	0.0658			sp|Q61171|PRDX2_MOUSE	Prdx2	7	10	12000000	0.14
	sp|Q61171|PRDX2_MOUSE	Prdx2	7	10	13000000	0.13			sp|P62192|PRS4_MOUSE	Psmc1	7	9	980000	0.0117
	sp|P27659|RL3_MOUSE	Rpl3	7	10	3100000	0.0292			sp|O08788|DCTN1_MOUSE	Dctn1	7	9	750000	0.00899
	sp|Q9WV32|ARC1B_MOUSE	Arpc1b	7	10	3400000	0.0323			sp|Q9Z1Q5|CLIC1_MOUSE	Clic1	7	9	5700000	0.0686
	sp|Q78ZA7|NP1L4_MOUSE	Nap1l4	7	9	3900000	0.0375			sp|Q61753|SERA_MOUSE	Phgdh	7	9	9800000	0.12
	sp|Q6PIC6|AT1A3_MOUSE	Atp1a3	7	9	1000000	0.00959			sp|Q78ZA7|NP1L4_MOUSE	Nap1l4	7	8	2400000	0.0286
	sp|Q64455|PTPRJ_MOUSE	Ptprj	7	9	830000	0.0079			sp|Q8JZZ7|AGRL2_MOUSE	Adgrl2	7	8	350000	0.00418
	sp|P47857|PFKAM_MOUSE	Pfkm	7	9	810000	0.0077			sp|P58242|ASM3B_MOUSE	Smpdl3b	7	8	1000000	0.012
	sp|Q99JY9|ARP3_MOUSE	Actr3	7	9	5700000	0.0548			sp|Q9Z2W0|DNPEP_MOUSE	Dnpep	7	8	990000	0.0118
	sp|P06801|MAOX_MOUSE	Me1	7	8	1100000	0.0104			sp|Q9CWS0|DDAH1_MOUSE	Ddah1	7	8	1300000	0.0152
	sp|Q9ERK4|XPO2_MOUSE	Cse1l	7	8	1000000	0.01			sp|Q8R1F1|NIBL1_MOUSE	Fam129b	7	8	440000	0.00521
	sp|Q9QXS6|DREB_MOUSE	Dbn1	7	8	1000000	0.00998			sp|Q9Z2H5|E41L1_MOUSE	Epb41l1	7	8	1100000	0.0129
	sp|Q9CPY7|AMPL_MOUSE	Lap3	7	8	1000000	0.00993			sp|Q9CZ30|OLA1_MOUSE	Ola1	7	8	950000	0.0113
	sp|Q99104|MYO5A_MOUSE	Myo5a	7	8	510000	0.00483			sp|Q7TPV4|MBB1A_MOUSE	Mybbp1a	7	8	390000	0.00463
	sp|Q8CI94|PYGB_MOUSE	Pygb	7	8	1300000	0.012			sp|P27659|RL3_MOUSE	Rpl3	7	8	2300000	0.0273
	sp|P68510|1433F_MOUSE	Ywhah	7	8	6300000	0.0598			sp|Q68FL6|SYMC_MOUSE	Mars	7	8	920000	0.0109
	sp|Q9JIF0|ANM1_MOUSE	Prmt1	7	8	3000000	0.0287			sp|Q3UDE2|TTL12_MOUSE	Ttll12	7	8	8000000	0.096
	sp|Q6ZWX6|IF2A_MOUSE	Eif2s1	7	8	1300000	0.0123			sp|Q99KJ8|DCTN2_MOUSE	Dctn2	7	7	530000	0.00629
	sp|Q9R257|HEBP1_MOUSE	Hebp1	7	8	1800000	0.0169			sp|Q9ERK4|XPO2_MOUSE	Cse1l	7	7	620000	0.00735
	sp|P28738|KIF5C_MOUSE	Kif5c	7	8	480000	0.00458			sp|P52293|IMA1_MOUSE	Kpna2	7	7	670000	0.00796
	sp|Q9DBG6|RPN2_MOUSE	Rpn2	7	8	440000	0.00421			sp|P11440|CDK1_MOUSE	Cdk1	7	7	630000	0.00757
	sp|P60843|IF4A1_MOUSE	Eif4a1	7	8	2200000	0.0214			sp|Q61768|KINH_MOUSE	Kif5b	7	7	380000	0.00451
	sp|Q99LF4|RTCB_MOUSE	Rtcb	7	8	1000000	0.00985			sp|P08249|MDHM_MOUSE	Mdh2	7	7	1700000	0.0198
	sp|Q8BVE3|VATH_MOUSE	Atp6v1h	7	8	710000	0.00676			sp|Q9R257|HEBP1_MOUSE	Hebp1	7	7	1400000	0.0171
	sp|Q76MZ3|2AAA_MOUSE	Ppp2r1a	7	8	3400000	0.0324			sp|Q99104|MYO5A_MOUSE	Myo5a	7	7	280000	0.00336
	sp|Q62470|ITA3_MOUSE	Itga3	7	8	430000	0.00412			sp|Q9EQP2|EHD4_MOUSE	Ehd4	7	7	450000	0.0054
	sp|Q80UG5|SEPT9_MOUSE	2021-09-09	7	8	2800000	0.0266			sp|Q9Z2U0|PSA7_MOUSE	Psma7	7	7	2100000	0.0247
	sp|Q8BFY9|TNPO1_MOUSE	Tnpo1	7	8	940000	0.00897			sp|Q921M7|FA49B_MOUSE	Fam49b	7	7	2000000	0.0239
	sp|O55029|COPB2_MOUSE	Copb2	7	8	1200000	0.0113			tr|Q8C2B1|Q8C2B1_MOUSE	BC094435	7	7	470000	0.0056
	sp|Q9EPU0|RENT1_MOUSE	Upf1	7	8	590000	0.00563			sp|Q99MN1|SYK_MOUSE	Kars	7	7	1000000	0.0119
	sp|P08030|APT_MOUSE	Aprt	7	8	5200000	0.0499			sp|Q8CI94|PYGB_MOUSE	Pygb	7	7	560000	0.00663
	sp|P14131|RS16_MOUSE	Rps16	7	8	4600000	0.0438			sp|P12970|RL7A_MOUSE	Rpl7a	7	7	2200000	0.0265
	sp|Q9QZD9|EIF3I_MOUSE	Eif3i	7	8	750000	0.00714			sp|P14869|RLA0_MOUSE	Rplp0	7	7	1700000	0.0201
	sp|P52293|IMA1_MOUSE	Kpna2	7	7	740000	0.00711			sp|P00493|HPRT_MOUSE	Hprt1	7	7	2700000	0.0321
	sp|P11440|CDK1_MOUSE	Cdk1	7	7	730000	0.00699			sp|P16330|CN37_MOUSE	Cnp	7	7	740000	0.00878
	sp|P48722|HS74L_MOUSE	Hspa4l	7	7	600000	0.00571			sp|Q9EQK5|MVP_MOUSE	Mvp	7	7	290000	0.00345
	sp|Q9D8W5|PSD12_MOUSE	Psmd12	7	7	890000	0.00849			sp|Q9JIF7|COPB_MOUSE	Copb1	7	7	480000	0.00567
	sp|P42208|SEPT2_MOUSE	2021-09-02	7	7	1600000	0.0151			sp|Q9WUA2|SYFB_MOUSE	Farsb	7	7	850000	0.0101
	sp|P38647|GRP75_MOUSE	Hspa9	7	7	1200000	0.0115			sp|Q3UHK6|TEN4_MOUSE	Tenm4	7	7	290000	0.00347
	sp|Q921M7|FA49B_MOUSE	Fam49b	7	7	2600000	0.0249			sp|Q8BK67|RCC2_MOUSE	Rcc2	7	7	1500000	0.0184
	sp|P46471|PRS7_MOUSE	Psmc2	7	7	980000	0.00933			sp|P62962|PROF1_MOUSE	Pfn1	6	16	11000000	0.13
	sp|Q8R1Q8|DC1L1_MOUSE	Dync1li1	7	7	940000	0.00902			sp|Q9R0P5|DEST_MOUSE	Dstn	6	14	9200000	0.11
	sp|Q7TMK9|HNRPQ_MOUSE	Syncrip	7	7	770000	0.00735			sp|P17156|HSP72_MOUSE	Hspa2	6	14	37000000	0.44
	sp|P00493|HPRT_MOUSE	Hprt1	7	7	2300000	0.0221			sp|P08752|GNAI2_MOUSE	Gnai2	6	11	7700000	0.0916
	sp|P54822|PUR8_MOUSE	Adsl	7	7	1500000	0.014			sp|P62821|RAB1A_MOUSE	Rab1A	6	10	4800000	0.057
	sp|Q8R1F1|NIBL1_MOUSE	Fam129b	7	7	550000	0.00527			sp|Q3THE2|ML12B_MOUSE	Myl12b	6	10	3500000	0.0419
	sp|Q9JIF7|COPB_MOUSE	Copb1	7	7	530000	0.0051			sp|Q9DC51|GNAI3_MOUSE	Gnai3	6	9	4300000	0.0517
	tr|Q99PA7|Q99PA7_MOUSE	4930550L24Rik	7	7	2100000	0.0205			sp|Q9DBJ1|PGAM1_MOUSE	Pgam1	6	9	2000000	0.0238
	tr|Q8C2B1|Q8C2B1_MOUSE	BC094435	7	7	560000	0.00534			sp|Q9D8W5|PSD12_MOUSE	Psmd12	6	9	880000	0.0106
	sp|Q91V24|ABCA7_MOUSE	Abca7	7	7	2500000	0.0241			sp|P15532|NDKA_MOUSE	Nme1	6	9	14000000	0.17
	sp|A2AF47|DOC11_MOUSE	Dock11	7	7	430000	0.00407			sp|P62270|RS18_MOUSE	Rps18	6	9	2800000	0.033
	sp|P25444|RS2_MOUSE	Rps2	7	7	4400000	0.0425			sp|Q9WV32|ARC1B_MOUSE	Arpc1b	6	9	2300000	0.0275
	sp|Q9Z1Q5|CLIC1_MOUSE	Clic1	7	7	5600000	0.0533			sp|Q9JMA1|UBP14_MOUSE	Usp14	6	8	970000	0.0116
	sp|Q8CIG8|ANM5_MOUSE	Prmt5	7	7	1200000	0.0119			sp|Q7TMY8|HUWE1_MOUSE	Huwe1	6	8	270000	0.00316
	sp|Q8CDN6|TXNL1_MOUSE	Txnl1	7	7	640000	0.00612			sp|P32037|GTR3_MOUSE	Slc2a3	6	8	8100000	0.0968
	sp|P16330|CN37_MOUSE	Cnp	7	7	820000	0.00784			sp|E9PVA8|GCN1_MOUSE	Gcn1	6	8	41000000	0.48
	sp|Q9R1P4|PSA1_MOUSE	Psma1	7	7	1800000	0.0168			sp|P47962|RL5_MOUSE	Rpl5	6	8	1300000	0.0157
	sp|P63005|LIS1_MOUSE	Pafah1b1	7	7	1800000	0.0171			sp|Q99LX0|PARK7_MOUSE	Park7	6	8	3600000	0.0425
	sp|Q99JI4|PSMD6_MOUSE	Psmd6	7	7	750000	0.00721			sp|P68510|1433F_MOUSE	Ywhah	6	7	4100000	0.0483
	sp|Q9R0P9|UCHL1_MOUSE	Uchl1	6	22	26000000	0.25			sp|Q99020|ROAA_MOUSE	Hnrnpab	6	7	930000	0.0111
	sp|Q99PT1|GDIR1_MOUSE	Arhgdia	6	15	12000000	0.12			tr|Q99PA7|Q99PA7_MOUSE	4930550L24Rik	6	7	1600000	0.0186
	sp|P62962|PROF1_MOUSE	Pfn1	6	14	12000000	0.12			sp|Q6P1B1|XPP1_MOUSE	Xpnpep1	6	7	990000	0.0118
	sp|Q61735|CD47_MOUSE	Cd47	6	13	5700000	0.0544			tr|Q8C7C3|Q8C7C3_MOUSE	Tpm3	6	7	1800000	0.0219
	sp|P04223|HA1K_MOUSE	H2-K1	6	13	6400000	0.0616			sp|P09103|PDIA1_MOUSE	P4hb	6	7	510000	0.00604
	tr|Q04586|Q04586_MOUSE	Mela	6	12	12000000	0.11			sp|Q8R081|HNRPL_MOUSE	Hnrnpl	6	7	310000	0.00371
	sp|P53986|MOT1_MOUSE	Slc16a1	6	11	28000000	0.27			sp|P28738|KIF5C_MOUSE	Kif5c	6	7	300000	0.00359
	sp|P62835|RAP1A_MOUSE	Rap1a	6	10	17000000	0.16			sp|P63085|MK01_MOUSE	Mapk1	6	7	2500000	0.0301
	sp|Q9DBJ1|PGAM1_MOUSE	Pgam1	6	10	3500000	0.0334			sp|Q9JM76|ARPC3_MOUSE	Arpc3	6	7	2300000	0.0277
	sp|Q3THE2|ML12B_MOUSE	Myl12b	6	10	4100000	0.0388			sp|P70698|PYRG1_MOUSE	Ctps1	6	7	480000	0.00569
	sp|P63321|RALA_MOUSE	Rala	6	10	4200000	0.0405			sp|P49312|ROA1_MOUSE	Hnrnpa1	6	7	1300000	0.0156
	sp|P61759|PFD3_MOUSE	Vbp1	6	9	540000	0.00513			sp|Q9CRT8|XPOT_MOUSE	Xpot	6	7	400000	0.00475
	sp|P61089|UBE2N_MOUSE	Ube2n	6	9	2800000	0.0268			sp|Q3U1J4|DDB1_MOUSE	Ddb1	6	7	410000	0.00493
	sp|P58242|ASM3B_MOUSE	Smpdl3b	6	9	1300000	0.0129			sp|Q9Z2U1|PSA5_MOUSE	Psma5	6	7	1100000	0.0133
	sp|P39053|DYN1_MOUSE	Dnm1	6	9	890000	0.00851			sp|P51432|PLCB3_MOUSE	Plcb3	6	7	280000	0.0034
	sp|P08752|GNAI2_MOUSE	Gnai2	6	8	7500000	0.0716			sp|P17426|AP2A1_MOUSE	Ap2a1	6	7	490000	0.00584
	sp|Q99KK7|DPP3_MOUSE	Dpp3	6	8	880000	0.00841			sp|Q9CXW3|CYBP_MOUSE	Cacybp	6	7	1800000	0.0216
	sp|P68254|1433T_MOUSE	Ywhaq	6	8	3800000	0.0361			sp|Q9R1P4|PSA1_MOUSE	Psma1	6	7	1400000	0.0165
	sp|Q922F4|TBB6_MOUSE	Tubb6	6	8	3500000	0.0335			sp|P14131|RS16_MOUSE	Rps16	6	7	3600000	0.0431
	sp|Q99020|ROAA_MOUSE	Hnrnpab	6	8	1600000	0.0151			sp|Q9WVE8|PACN2_MOUSE	Pacsin2	6	7	1400000	0.0172
	sp|P58389|PTPA_MOUSE	Ptpa	6	8	3800000	0.036			sp|P39053|DYN1_MOUSE	Dnm1	6	7	480000	0.00571
	sp|P47753|CAZA1_MOUSE	Capza1	6	8	2300000	0.0222			sp|P68254|1433T_MOUSE	Ywhaq	6	6	2600000	0.0315
	sp|Q811D0|DLG1_MOUSE	Dlg1	6	8	450000	0.00428			sp|Q99KK7|DPP3_MOUSE	Dpp3	6	6	430000	0.00517
	sp|Q8R081|HNRPL_MOUSE	Hnrnpl	6	8	540000	0.00513			sp|P49722|PSA2_MOUSE	Psma2	6	6	720000	0.00864
	sp|Q91WK2|EIF3H_MOUSE	Eif3h	6	8	350000	0.00331			sp|P97429|ANXA4_MOUSE	Anxa4	6	6	970000	0.0115
	sp|Q9CXW3|CYBP_MOUSE	Cacybp	6	8	2500000	0.0238			sp|O88487|DC1I2_MOUSE	Dync1i2	6	6	790000	0.00939
	sp|P97370|AT1B3_MOUSE	Atp1b3	6	8	6900000	0.0656			sp|Q8R1Q8|DC1L1_MOUSE	Dync1li1	6	6	720000	0.00856
	sp|P62245|RS15A_MOUSE	Rps15a	6	8	4600000	0.0444			sp|Q6PIC6|AT1A3_MOUSE	Atp1a3	6	6	460000	0.00549
	sp|P31324|KAP3_MOUSE	Prkar2b	6	7	480000	0.00463			sp|Q8BG67|EFR3A_MOUSE	Efr3a	6	6	680000	0.00815
	sp|Q9Z2H5|E41L1_MOUSE	Epb41l1	6	7	1200000	0.0117			sp|Q9CZ44|NSF1C_MOUSE	Nsfl1c	6	6	370000	0.00446
	sp|P57722|PCBP3_MOUSE	Pcbp3	6	7	2100000	0.0204			sp|P14152|MDHC_MOUSE	Mdh1	6	6	2800000	0.0334
	sp|Q9ET01|PYGL_MOUSE	Pygl	6	7	700000	0.00671			sp|Q6ZQ08|CNOT1_MOUSE	Cnot1	6	6	330000	0.00396
	sp|P50431|GLYC_MOUSE	Shmt1	6	7	1300000	0.0128			sp|P35564|CALX_MOUSE	Canx	6	6	860000	0.0103
	sp|P62242|RS8_MOUSE	Rps8	6	7	5300000	0.0511			sp|O08917|FLOT1_MOUSE	Flot1	6	6	370000	0.00447
	sp|P12970|RL7A_MOUSE	Rpl7a	6	7	3200000	0.0305			sp|P05202|AATM_MOUSE	Got2	6	6	1600000	0.0191
	sp|O54774|AP3D1_MOUSE	Ap3d1	6	7	470000	0.0045			sp|Q7TT37|ELP1_MOUSE	Ikbkap	6	6	420000	0.00505
	sp|P23492|PNPH_MOUSE	Pnp	6	7	670000	0.00644			sp|P62137|PP1A_MOUSE	Ppp1ca	6	6	1100000	0.013
	sp|P47962|RL5_MOUSE	Rpl5	6	7	1400000	0.0139			sp|P60122|RUVB1_MOUSE	Ruvbl1	6	6	760000	0.0091
	sp|P49722|PSA2_MOUSE	Psma2	6	6	830000	0.00789			sp|P35980|RL18_MOUSE	Rpl18	6	6	2700000	0.0327
	sp|Q8BYA0|TBCD_MOUSE	Tbcd	6	6	670000	0.00644			sp|Q64324|STXB2_MOUSE	Stxbp2	6	6	460000	0.00548
	sp|Q8JZZ7|AGRL2_MOUSE	Adgrl2	6	6	430000	0.00416			sp|P05201|AATC_MOUSE	Got1	6	6	1800000	0.0216
	sp|P97429|ANXA4_MOUSE	Anxa4	6	6	1400000	0.0131			sp|P54822|PUR8_MOUSE	Adsl	6	6	1100000	0.0133
	sp|P08249|MDHM_MOUSE	Mdh2	6	6	980000	0.00941			sp|Q9CQI6|COTL1_MOUSE	Cotl1	6	6	3400000	0.0407
	sp|Q6ZQ08|CNOT1_MOUSE	Cnot1	6	6	410000	0.00393			sp|Q9JLN9|MTOR_MOUSE	Mtor	6	6	210000	0.00254
	sp|O88544|CSN4_MOUSE	Cops4	6	6	1000000	0.00966			sp|Q91YI0|ARLY_MOUSE	Asl	6	6	790000	0.00947
	sp|Q9JMA1|UBP14_MOUSE	Usp14	6	6	870000	0.00828			sp|O70194|EIF3D_MOUSE	Eif3d	6	6	1100000	0.0129
	sp|Q9CWS0|DDAH1_MOUSE	Ddah1	6	6	1100000	0.0108			sp|Q8CIG8|ANM5_MOUSE	Prmt5	6	6	750000	0.00898
	tr|Q3UMT8|Q3UMT8_MOUSE	Hnrnpr	6	6	540000	0.0052			sp|Q8C0Z1|F234A_MOUSE	Fam234a	6	6	580000	0.00693
	sp|Q99KJ8|DCTN2_MOUSE	Dctn2	6	6	660000	0.00633			sp|Q80VQ0|AL3B1_MOUSE	Aldh3b1	6	6	1000000	0.012
	sp|P70698|PYRG1_MOUSE	Ctps1	6	6	500000	0.00482			sp|P46460|NSF_MOUSE	Nsf	6	6	700000	0.0084
	sp|Q61768|KINH_MOUSE	Kif5b	6	6	590000	0.00564			sp|P97370|AT1B3_MOUSE	Atp1b3	6	6	3200000	0.0384
	sp|P05202|AATM_MOUSE	Got2	6	6	1700000	0.0166			sp|Q91YP2|NEUL_MOUSE	Nln	6	6	290000	0.0035
	sp|Q9CRT8|XPOT_MOUSE	Xpot	6	6	560000	0.00534			sp|Q6PIP5|NUDC1_MOUSE	Nudcd1	6	6	420000	0.00499
	sp|O70133|DHX9_MOUSE	Dhx9	6	6	370000	0.00349			sp|Q6P9J9|ANO6_MOUSE	Ano6	6	6	570000	0.00684
	sp|Q8BG67|EFR3A_MOUSE	Efr3a	6	6	1600000	0.0154			sp|O54984|ASNA_MOUSE	Asna1	6	6	640000	0.00759
	sp|P60122|RUVB1_MOUSE	Ruvbl1	6	6	1000000	0.00962			sp|Q9CZX8|RS19_MOUSE	Rps19	6	6	1200000	0.0148
	sp|Q9WTM5|RUVB2_MOUSE	Ruvbl2	6	6	680000	0.00648			sp|Q91VK1|BZW2_MOUSE	Bzw2	6	6	530000	0.0063
	sp|P50247|SAHH_MOUSE	Ahcy	6	6	1400000	0.0131			tr|Q80SX9|Q80SX9_MOUSE	Kidins220	6	6	340000	0.0041
	sp|Q8BJY1|PSMD5_MOUSE	Psmd5	6	6	500000	0.00474			sp|Q9CR16|PPID_MOUSE	Ppid	6	6	1400000	0.0171
	sp|P51863|VA0D1_MOUSE	Atp6v0d1	6	6	790000	0.00758			sp|P53026|RL10A_MOUSE	Rpl10a	6	6	1600000	0.0193
	sp|P46061|RAGP1_MOUSE	Rangap1	6	6	1200000	0.0112			sp|Q99JI4|PSMD6_MOUSE	Psmd6	6	6	390000	0.00463
	sp|Q9CZM2|RL15_MOUSE	Rpl15	6	6	1600000	0.0149			sp|P19253|RL13A_MOUSE	Rpl13a	6	6	2000000	0.0243
	sp|Q9CQI6|COTL1_MOUSE	Cotl1	6	6	1900000	0.0177			sp|Q9Z127|LAT1_MOUSE	Slc7a5	5	31	59000000	0.71
	sp|Q8C0Z1|F234A_MOUSE	Fam234a	6	6	870000	0.00836			sp|P0DP27|CALM2_MOUSE	Calm2	5	23	19000000	0.22
	sp|Q60737|CSK21_MOUSE	Csnk2a1	6	6	680000	0.00653			sp|P62874|GBB1_MOUSE	Gnb1	5	16	47000000	0.56
	sp|Q99PV0|PRP8_MOUSE	Prpf8	6	6	220000	0.00209			sp|P99024|TBB5_MOUSE	Tubb5	5	14	24000000	0.29
	sp|Q80VQ0|AL3B1_MOUSE	Aldh3b1	6	6	1300000	0.0124			sp|P62983|RS27A_MOUSE	Rps27a	5	14	67000000	0.8
	sp|Q8CG47|SMC4_MOUSE	Smc4	6	6	870000	0.00832			sp|P61982|1433G_MOUSE	Ywhag	5	12	7500000	0.0892
	sp|O70435|PSA3_MOUSE	Psma3	6	6	1300000	0.0125			sp|Q8BSL7|ARF2_MOUSE	Arf2	5	12	12000000	0.14
	sp|P70372|ELAV1_MOUSE	Elavl1	6	6	1000000	0.00955			sp|P04223|HA1K_MOUSE	H2-K1	5	11	5000000	0.0601
	sp|Q9WUA2|SYFB_MOUSE	Farsb	6	6	930000	0.00888			sp|Q60605|MYL6_MOUSE	Myl6	5	10	7300000	0.0873
	sp|P14148|RL7_MOUSE	Rpl7	6	6	3100000	0.0293			sp|Q9D6P8|CALL3_MOUSE	Calml3	5	10	1900000	0.0231
	sp|P47963|RL13_MOUSE	Rpl13	6	6	2500000	0.0235			sp|Q922F4|TBB6_MOUSE	Tubb6	5	9	3300000	0.0389
	sp|Q9Z127|LAT1_MOUSE	Slc7a5	5	38	140000000	1.36			sp|P60879|SNP25_MOUSE	Snap25	5	9	1400000	0.0162
	sp|P61982|1433G_MOUSE	Ywhag	5	22	9000000	0.0858			sp|P47753|CAZA1_MOUSE	Capza1	5	8	1900000	0.0224
	sp|O70456|1433S_MOUSE	Sfn	5	20	32000000	0.31			sp|P70296|PEBP1_MOUSE	Pebp1	5	8	7600000	0.0909
	sp|P62983|RS27A_MOUSE	Rps27a	5	15	57000000	0.55			sp|Q04736|YES_MOUSE	Yes1	5	7	480000	0.00574
	sp|Q8BSL7|ARF2_MOUSE	Arf2	5	14	17000000	0.17			sp|P81122|IRS2_MOUSE	Irs2	5	7	410000	0.00486
	sp|P62821|RAB1A_MOUSE	Rab1A	5	11	6500000	0.0621			tr|Q04586|Q04586_MOUSE	Mela	5	7	7000000	0.0836
	sp|Q9JM76|ARPC3_MOUSE	Arpc3	5	9	3300000	0.0318			sp|P11370|ENV2_MOUSE	Fv4	5	7	6700000	0.0802
	sp|Q9DC51|GNAI3_MOUSE	Gnai3	5	8	5000000	0.0477			sp|Q60932|VDAC1_MOUSE	Vdac1	5	7	580000	0.00693
	sp|O70194|EIF3D_MOUSE	Eif3d	5	8	880000	0.00844			sp|P28667|MRP_MOUSE	Marcksl1	5	7	2800000	0.0328
	sp|Q60605|MYL6_MOUSE	Myl6	5	8	6200000	0.0595			sp|Q9CZM2|RL15_MOUSE	Rpl15	5	7	1800000	0.0211
	sp|Q8BGS1|E41L5_MOUSE	Epb41l5	5	7	600000	0.00575			sp|Q149F3|ERF3B_MOUSE	Gspt2	5	6	540000	0.00649
	sp|Q64737|PUR2_MOUSE	Gart	5	7	700000	0.0067			sp|Q9JMH6|TRXR1_MOUSE	Txnrd1	5	6	480000	0.00574
	sp|P62270|RS18_MOUSE	Rps18	5	7	3200000	0.0302			sp|Q7TMK9|HNRPQ_MOUSE	Syncrip	5	6	790000	0.00946
	sp|Q9QUM9|PSA6_MOUSE	Psma6	5	7	3000000	0.0282			sp|P06795|MDR1B_MOUSE	Abcb1b	5	6	570000	0.00682
	sp|P57787|MOT4_MOUSE	Slc16a3	5	7	7000000	0.067			sp|P63005|LIS1_MOUSE	Pafah1b1	5	6	1400000	0.0172
	sp|P05132|KAPCA_MOUSE	Prkaca	5	6	780000	0.00746			sp|Q9DCH4|EIF3F_MOUSE	Eif3f	5	6	880000	0.0105
	sp|Q9JLV5|CUL3_MOUSE	Cul3	5	6	430000	0.00413			sp|Q9QXS1|PLEC_MOUSE	Plec	5	6	290000	0.00345
	sp|P62192|PRS4_MOUSE	Psmc1	5	6	750000	0.00716			sp|Q9EPU0|RENT1_MOUSE	Upf1	5	6	290000	0.00352
	sp|P62823|RAB3C_MOUSE	Rab3c	5	6	960000	0.00922			sp|Q8K1M6|DNM1L_MOUSE	Dnm1l	5	6	310000	0.00367
	sp|Q06138|CAB39_MOUSE	Cab39	5	6	360000	0.00347			sp|Q7TQI3|OTUB1_MOUSE	Otub1	5	6	1300000	0.0152
	sp|P51432|PLCB3_MOUSE	Plcb3	5	6	450000	0.00434			sp|Q6ZPF4|FMNL3_MOUSE	Fmnl3	5	6	6100000	0.0726
	sp|P14211|CALR_MOUSE	Calr	5	6	1500000	0.0139			sp|A2AGT5|CKAP5_MOUSE	Ckap5	5	6	340000	0.00411
	sp|Q62318|TIF1B_MOUSE	Trim28	5	6	460000	0.00443			sp|P57787|MOT4_MOUSE	Slc16a3	5	6	4100000	0.0487
	sp|Q9Z1G4|VPP1_MOUSE	Atp6v0a1	5	6	810000	0.00777			sp|P59999|ARPC4_MOUSE	Arpc4	5	6	5600000	0.067
	sp|Q8BG05|ROA3_MOUSE	Hnrnpa3	5	6	940000	0.00899			sp|P53811|PIPNB_MOUSE	Pitpnb	5	6	840000	0.01
	sp|P62137|PP1A_MOUSE	Ppp1ca	5	6	1800000	0.0174			sp|P62245|RS15A_MOUSE	Rps15a	5	6	2400000	0.0285
	sp|P15331|PERI_MOUSE	Prph	5	6	660000	0.00631			sp|Q80Y17|L2GL1_MOUSE	Llgl1	5	6	360000	0.00424
	sp|P17809|GTR1_MOUSE	Slc2a1	5	6	2100000	0.0201			sp|O70435|PSA3_MOUSE	Psma3	5	6	1500000	0.0178
	sp|Q0VGY8|TANC1_MOUSE	Tanc1	5	6	110000	0.00105			sp|Q8BWT5|DIP2A_MOUSE	Dip2a	5	6	640000	0.00765
	sp|O55143|AT2A2_MOUSE	Atp2a2	5	6	600000	0.00576			sp|Q9JKR6|HYOU1_MOUSE	Hyou1	5	6	350000	0.00415
	tr|Q3TU36|Q3TU36_MOUSE	Rap1gds1	5	6	470000	0.00445			sp|P47963|RL13_MOUSE	Rpl13	5	6	2100000	0.0249
	sp|P18654|KS6A3_MOUSE	Rps6ka3	5	6	680000	0.00652			sp|Q9WVJ2|PSD13_MOUSE	Psmd13	5	6	690000	0.00829
	sp|A2AGT5|CKAP5_MOUSE	Ckap5	5	6	1200000	0.0119			sp|P62823|RAB3C_MOUSE	Rab3c	5	5	640000	0.00764
	sp|Q9DB05|SNAA_MOUSE	Napa	5	6	630000	0.00605			sp|Q9QXS6|DREB_MOUSE	Dbn1	5	5	690000	0.00826
	sp|Q9WVJ2|PSD13_MOUSE	Psmd13	5	6	1000000	0.00969			sp|P61759|PFD3_MOUSE	Vbp1	5	5	240000	0.00284
	sp|P19253|RL13A_MOUSE	Rpl13a	5	6	2200000	0.0211			sp|P99027|RLA2_MOUSE	Rplp2	5	5	1100000	0.0127
	sp|P07356|ANXA2_MOUSE	Anxa2	5	5	820000	0.00782			sp|Q9QYJ0|DNJA2_MOUSE	Dnaja2	5	5	410000	0.00484
	sp|Q9JMH6|TRXR1_MOUSE	Txnrd1	5	5	570000	0.00549			sp|P61979|HNRPK_MOUSE	Hnrnpk	5	5	730000	0.00874
	sp|Q9QYJ0|DNJA2_MOUSE	Dnaja2	5	5	610000	0.0058			sp|P05132|KAPCA_MOUSE	Prkaca	5	5	530000	0.00636
	sp|Q61411|RASH_MOUSE	Hras	5	5	2000000	0.0195			sp|P59279|RAB2B_MOUSE	Rab2b	5	5	1100000	0.013
	sp|Q9Z2U0|PSA7_MOUSE	Psma7	5	5	1700000	0.0162			sp|P07356|ANXA2_MOUSE	Anxa2	5	5	640000	0.00767
	sp|Q8R016|BLMH_MOUSE	Blmh	5	5	320000	0.00302			sp|Q62470|ITA3_MOUSE	Itga3	5	5	230000	0.0028
	sp|Q9DCH4|EIF3F_MOUSE	Eif3f	5	5	910000	0.00875			sp|P61021|RAB5B_MOUSE	Rab5b	5	5	2000000	0.0243
	sp|Q9WV34|MPP2_MOUSE	Mpp2	5	5	540000	0.00519			sp|P97372|PSME2_MOUSE	Psme2	5	5	450000	0.00542
	sp|O08529|CAN2_MOUSE	Capn2	5	5	660000	0.00635			sp|Q3UH60|DIP2B_MOUSE	Dip2b	5	5	150000	0.0018
	sp|P51410|RL9_MOUSE	Rpl9	5	5	670000	0.00641			sp|P58389|PTPA_MOUSE	Ptpa	5	5	1600000	0.0192
	sp|P35980|RL18_MOUSE	Rpl18	5	5	3200000	0.0306			sp|O88544|CSN4_MOUSE	Cops4	5	5	660000	0.00783
	sp|Q9DC29|ABCB6_MOUSE	Abcb6	5	5	450000	0.00432			sp|Q8R016|BLMH_MOUSE	Blmh	5	5	390000	0.00465
	sp|P99026|PSB4_MOUSE	Psmb4	5	5	760000	0.00729			sp|Q8JZR6|S4A8_MOUSE	Slc4a8	5	5	100000	0.00123
	sp|Q99L47|F10A1_MOUSE	St13	5	5	2700000	0.0261			sp|Q05D44|IF2P_MOUSE	Eif5b	5	5	620000	0.00742
	sp|P14869|RLA0_MOUSE	Rplp0	5	5	1900000	0.0183			sp|P50431|GLYC_MOUSE	Shmt1	5	5	580000	0.00687
	sp|Q7TPV4|MBB1A_MOUSE	Mybbp1a	5	5	370000	0.00358			sp|P32233|DRG1_MOUSE	Drg1	5	5	470000	0.00565
	sp|Q9R0P3|ESTD_MOUSE	Esd	5	5	700000	0.00674			tr|Q3UMT8|Q3UMT8_MOUSE	Hnrnpr	5	5	340000	0.0041
	sp|P46460|NSF_MOUSE	Nsf	5	5	560000	0.00538			sp|P43406|ITAV_MOUSE	Itgav	5	5	470000	0.0056
	sp|Q91V64|ISOC1_MOUSE	Isoc1	5	5	610000	0.00582			sp|Q62318|TIF1B_MOUSE	Trim28	5	5	390000	0.0047
	sp|Q9Z2U1|PSA5_MOUSE	Psma5	5	5	1100000	0.0107			sp|Q01405|SC23A_MOUSE	Sec23a	5	5	400000	0.0048
	sp|Q9Z1R2|BAG6_MOUSE	Bag6	5	5	370000	0.00358			sp|Q9WV34|MPP2_MOUSE	Mpp2	5	5	500000	0.00596
	sp|P68040|RACK1_MOUSE	Rack1	5	5	2500000	0.0241			sp|Q61937|NPM_MOUSE	Npm1	5	5	340000	0.0041
	sp|Q9D1A2|CNDP2_MOUSE	Cndp2	5	5	400000	0.00387			sp|Q99L47|F10A1_MOUSE	St13	5	5	2100000	0.0253
	sp|P14152|MDHC_MOUSE	Mdh1	5	5	3200000	0.0309			sp|Q9JIW9|RALB_MOUSE	Ralb	5	5	690000	0.00822
	sp|Q9D5V5|CUL5_MOUSE	Cul5	5	5	400000	0.00386			sp|Q91V64|ISOC1_MOUSE	Isoc1	5	5	490000	0.00584
	sp|Q91VR5|DDX1_MOUSE	Ddx1	5	5	520000	0.005			sp|Q9D5V5|CUL5_MOUSE	Cul5	5	5	250000	0.00301
	sp|Q6X893|CTL1_MOUSE	Slc44a1	5	5	290000	0.0028			sp|P62242|RS8_MOUSE	Rps8	5	5	2800000	0.0335
	sp|Q91YQ5|RPN1_MOUSE	Rpn1	5	5	470000	0.00453			sp|Q9DBP5|KCY_MOUSE	Cmpk1	5	5	450000	0.00539
	sp|P06795|MDR1B_MOUSE	Abcb1b	5	5	580000	0.00557			sp|O35737|HNRH1_MOUSE	Hnrnph1	5	5	820000	0.00975
	sp|P28656|NP1L1_MOUSE	Nap1l1	5	5	1700000	0.0167			sp|Q91VR5|DDX1_MOUSE	Ddx1	5	5	310000	0.00371
	sp|P23249|MOV10_MOUSE	Mov10	5	5	390000	0.00374			sp|Q8BK64|AHSA1_MOUSE	Ahsa1	5	5	720000	0.00865
	sp|P17426|AP2A1_MOUSE	Ap2a1	5	5	420000	0.00402			sp|Q9WUP7|UCHL5_MOUSE	Uchl5	5	5	1800000	0.0211
	sp|Q07076|ANXA7_MOUSE	Anxa7	5	5	1200000	0.0112			sp|Q80TH2|ERBIN_MOUSE	Erbin	5	5	280000	0.00329
	sp|Q9CZX8|RS19_MOUSE	Rps19	5	5	1300000	0.0125			sp|P61089|UBE2N_MOUSE	Ube2n	5	5	1800000	0.0219
	sp|P48962|ADT1_MOUSE	Slc25a4	5	5	960000	0.00914			sp|Q8CBY8|DCTN4_MOUSE	Dctn4	5	5	510000	0.00607
	sp|Q8VDW0|DX39A_MOUSE	Ddx39a	5	5	1000000	0.00986			sp|Q09143|CTR1_MOUSE	Slc7a1	5	5	1300000	0.015
	tr|Q80SX9|Q80SX9_MOUSE	Kidins220	5	5	340000	0.00323			sp|Q80U72|SCRIB_MOUSE	Scrib	5	5	660000	0.00785
	sp|Q6ZPF4|FMNL3_MOUSE	Fmnl3	5	5	5200000	0.05			sp|Q99KQ4|NAMPT_MOUSE	Nampt	5	5	590000	0.0071
	sp|P10649|GSTM1_MOUSE	Gstm1	5	5	1200000	0.0113			sp|P23492|PNPH_MOUSE	Pnp	5	5	490000	0.00582
	sp|Q6P5F6|S39AA_MOUSE	Slc39a10	5	5	1500000	0.0142			sp|Q8CDN6|TXNL1_MOUSE	Txnl1	5	5	400000	0.00472
	sp|P53811|PIPNB_MOUSE	Pitpnb	5	5	920000	0.0088			sp|P48962|ADT1_MOUSE	Slc25a4	5	5	800000	0.0095
	sp|Q60770|STXB3_MOUSE	Stxbp3	5	5	760000	0.00731			sp|Q11011|PSA_MOUSE	Npepps	5	5	550000	0.00652
	sp|Q99LS3|SERB_MOUSE	Psph	5	5	1500000	0.0146			sp|B2RX12|MRP3_MOUSE	Abcc3	5	5	390000	0.00466
	sp|Q9WV91|FPRP_MOUSE	Ptgfrn	5	5	470000	0.00446			sp|P63011|RAB3A_MOUSE	Rab3a	5	5	1200000	0.0141
	sp|P61028|RAB8B_MOUSE	Rab8b	5	5	610000	0.00587			sp|P97300|NPTN_MOUSE	Nptn	5	5	2900000	0.0349
	sp|Q9JLJ2|AL9A1_MOUSE	Aldh9a1	5	5	1500000	0.0144			sp|Q61035|SYHC_MOUSE	Hars	5	5	980000	0.0117
	sp|Q64332|SYN2_MOUSE	Syn2	5	5	330000	0.00316			sp|P17809|GTR1_MOUSE	Slc2a1	5	5	1300000	0.0151
	sp|P24288|BCAT1_MOUSE	Bcat1	5	5	1000000	0.01			sp|Q01320|TOP2A_MOUSE	Top2a	5	5	330000	0.00391
	sp|Q60751|IGF1R_MOUSE	Igf1r	5	5	900000	0.00856			sp|P47856|GFPT1_MOUSE	Gfpt1	5	5	320000	0.00379
	sp|Q6PDI5|ECM29_MOUSE	Ecm29	5	5	180000	0.00177			sp|Q8VI75|IPO4_MOUSE	Ipo4	5	5	2500000	0.0299
	sp|Q99M31|HSP7E_MOUSE	Hspa14	5	5	350000	0.00336			sp|P70206|PLXA1_MOUSE	Plxna1	5	5	520000	0.00615
	sp|Q01320|TOP2A_MOUSE	Top2a	5	5	500000	0.00474			sp|P21107|TPM3_MOUSE	Tpm3	5	5	820000	0.00975
	sp|P62281|RS11_MOUSE	Rps11	5	5	1400000	0.0135			sp|Q9WTM5|RUVB2_MOUSE	Ruvbl2	5	5	1100000	0.0128
	sp|P62874|GBB1_MOUSE	Gnb1	4	18	58000000	0.56			sp|Q8BNU0|ARMC6_MOUSE	Armc6	5	5	240000	0.00284
	sp|P0DP27|CALM2_MOUSE	Calm2	4	17	17000000	0.16			sp|P62281|RS11_MOUSE	Rps11	5	5	1100000	0.0137
	sp|P99024|TBB5_MOUSE	Tubb5	4	13	26000000	0.25			sp|P97351|RS3A_MOUSE	Rps3a	5	5	1300000	0.0155
	sp|Q99LD8|DDAH2_MOUSE	Ddah2	4	13	2600000	0.0251			sp|Q61735|CD47_MOUSE	Cd47	4	12	3900000	0.0468
	sp|P62331|ARF6_MOUSE	Arf6	4	8	4500000	0.0427			sp|P35278|RAB5C_MOUSE	Rab5c	4	8	2300000	0.0278
	sp|P62631|EF1A2_MOUSE	Eef1a2	4	8	1200000	0.0112			sp|P31324|KAP3_MOUSE	Prkar2b	4	7	640000	0.00768
	sp|P63001|RAC1_MOUSE	Rac1	4	8	12000000	0.11			sp|P60766|CDC42_MOUSE	Cdc42	4	7	1800000	0.0217
	sp|P70296|PEBP1_MOUSE	Pebp1	4	7	7700000	0.0734			sp|P14211|CALR_MOUSE	Calr	4	7	1100000	0.0132
	sp|P28667|MRP_MOUSE	Marcksl1	4	7	2000000	0.019			sp|Q9Z1Z2|STRAP_MOUSE	Strap	4	6	780000	0.00932
	sp|Q9D6P8|CALL3_MOUSE	Calml3	4	7	1400000	0.013			sp|P17225|PTBP1_MOUSE	Ptbp1	4	6	500000	0.00592
	sp|Q8BY89|CTL2_MOUSE	Slc44a2	4	6	440000	0.00424			sp|P62331|ARF6_MOUSE	Arf6	4	6	2700000	0.0327
	sp|P61979|HNRPK_MOUSE	Hnrnpk	4	6	1400000	0.0132			sp|Q60692|PSB6_MOUSE	Psmb6	4	6	930000	0.0111
	sp|P23506|PIMT_MOUSE	Pcmt1	4	6	670000	0.00636			sp|P62827|RAN_MOUSE	Ran	4	6	7900000	0.0943
	sp|P62827|RAN_MOUSE	Ran	4	6	9400000	0.0902			sp|Q91V41|RAB14_MOUSE	Rab14	4	6	580000	0.00697
	sp|P59999|ARPC4_MOUSE	Arpc4	4	6	6800000	0.065			sp|P62082|RS7_MOUSE	Rps7	4	6	2000000	0.0238
	sp|Q9JJY3|NSMA2_MOUSE	Smpd3	4	6	1000000	0.00952			sp|Q9QZD9|EIF3I_MOUSE	Eif3i	4	6	520000	0.00615
	sp|Q920E5|FPPS_MOUSE	Fdps	4	5	1400000	0.0132			sp|Q8BLN5|ERG7_MOUSE	Lss	4	6	340000	0.00405
	sp|Q9Z1Z2|STRAP_MOUSE	Strap	4	5	850000	0.0081			sp|Q01730|RSU1_MOUSE	Rsu1	4	6	750000	0.00896
	sp|Q64324|STXB2_MOUSE	Stxbp2	4	5	460000	0.0044			sp|P10518|HEM2_MOUSE	Alad	4	5	450000	0.00543
	sp|P62196|PRS8_MOUSE	Psmc5	4	5	250000	0.00239			tr|Q3TUI1|Q3TUI1_MOUSE	Anxa6	4	5	970000	0.0115
	sp|P35278|RAB5C_MOUSE	Rab5c	4	5	2000000	0.019			sp|O70251|EF1B_MOUSE	Eef1b	4	5	740000	0.00881
	sp|P97793|ALK_MOUSE	Alk	4	5	400000	0.00379			sp|P35282|RAB21_MOUSE	Rab21	4	5	540000	0.00644
	sp|Q921F2|TADBP_MOUSE	Tardbp	4	5	440000	0.00419			sp|Q6PHN9|RAB35_MOUSE	Rab35	4	5	770000	0.00913
	sp|O35737|HNRH1_MOUSE	Hnrnph1	4	5	1200000	0.0114			sp|Q63810|CANB1_MOUSE	Ppp3r1	4	5	320000	0.00376
	sp|P17225|PTBP1_MOUSE	Ptbp1	4	5	530000	0.00504			sp|Q921F2|TADBP_MOUSE	Tardbp	4	5	320000	0.00383
	sp|P63085|MK01_MOUSE	Mapk1	4	5	470000	0.00449			sp|P97855|G3BP1_MOUSE	G3bp1	4	5	220000	0.00264
	sp|P46664|PURA2_MOUSE	Adss	4	5	430000	0.00411			sp|Q9Z0P5|TWF2_MOUSE	Twf2	4	5	180000	0.00214
	sp|Q8BWY3|ERF1_MOUSE	Etf1	4	5	520000	0.00493			sp|P84091|AP2M1_MOUSE	Ap2m1	4	5	420000	0.00496
	sp|Q62418|DBNL_MOUSE	Dbnl	4	5	360000	0.00348			sp|Q8VEK3|HNRPU_MOUSE	Hnrnpu	4	5	500000	0.006
	sp|Q9R0M6|RAB9A_MOUSE	Rab9a	4	5	310000	0.00298			sp|Q9R0Y5|KAD1_MOUSE	Ak1	4	5	340000	0.00407
	sp|O88569|ROA2_MOUSE	Hnrnpa2b1	4	5	630000	0.00604			sp|O70591|PFD2_MOUSE	Pfdn2	4	5	880000	0.0105
	sp|P97820|M4K4_MOUSE	Map4k4	4	5	720000	0.00693			sp|O08529|CAN2_MOUSE	Capn2	4	5	250000	0.00297
	sp|Q9CYL5|GAPR1_MOUSE	Glipr2	4	5	1800000	0.0169			sp|Q9QYI3|DNJC7_MOUSE	Dnajc7	4	5	300000	0.00352
	sp|P18242|CATD_MOUSE	Ctsd	4	5	660000	0.00634			sp|O88569|ROA2_MOUSE	Hnrnpa2b1	4	5	400000	0.00476
	sp|G5E8K5|ANK3_MOUSE	Ank3	4	5	150000	0.00148			sp|Q9JJY3|NSMA2_MOUSE	Smpd3	4	5	760000	0.00906
	sp|Q8R5M8|CADM1_MOUSE	Cadm1	4	5	460000	0.00442			sp|Q91YQ5|RPN1_MOUSE	Rpn1	4	5	330000	0.00389
	sp|Q99KQ4|NAMPT_MOUSE	Nampt	4	5	470000	0.00447			sp|Q9CYL5|GAPR1_MOUSE	Glipr2	4	5	1400000	0.0164
	sp|Q80Y17|L2GL1_MOUSE	Llgl1	4	5	540000	0.00521			sp|Q505F5|LRC47_MOUSE	Lrrc47	4	5	290000	0.00343
	tr|Q80U83|Q80U83_MOUSE	Sec24c	4	5	320000	0.00306			sp|Q9DB05|SNAA_MOUSE	Napa	4	5	310000	0.00367
	sp|P62918|RL8_MOUSE	Rpl8	4	5	1100000	0.0108			sp|Q8WTY4|CPIN1_MOUSE	Ciapin1	4	5	260000	0.00314
	sp|Q61390|TCPW_MOUSE	Cct6b	4	5	3200000	0.031			sp|Q64455|PTPRJ_MOUSE	Ptprj	4	5	310000	0.00373
	sp|P61294|RAB6B_MOUSE	Rab6b	4	5	1400000	0.0134			sp|P70452|STX4_MOUSE	Stx4	4	5	590000	0.00701
	sp|Q01730|RSU1_MOUSE	Rsu1	4	5	690000	0.00664			sp|P39688|FYN_MOUSE	Fyn	4	5	360000	0.00434
	tr|Q3TUI1|Q3TUI1_MOUSE	Anxa6	4	4	1200000	0.0115			sp|P70677|CASP3_MOUSE	Casp3	4	5	680000	0.00812
	tr|Q9ESU7|Q9ESU7_MOUSE	Slc1a5	4	4	5700000	0.0549			sp|P62900|RL31_MOUSE	Rpl31	4	5	640000	0.00758
	sp|Q8BL86|MBLC2_MOUSE	Mblac2	4	4	460000	0.00443			sp|P23249|MOV10_MOUSE	Mov10	4	5	380000	0.00459
	sp|P70670|NACAM_MOUSE	Naca	4	4	870000	0.00834			sp|P62830|RL23_MOUSE	Rpl23	4	5	740000	0.00883
	sp|P59279|RAB2B_MOUSE	Rab2b	4	4	1400000	0.0129			tr|Q9ESU7|Q9ESU7_MOUSE	Slc1a5	4	4	5200000	0.0622
	sp|Q9CZ44|NSF1C_MOUSE	Nsfl1c	4	4	360000	0.00342			sp|Q8BL86|MBLC2_MOUSE	Mblac2	4	4	470000	0.00565
	sp|P60879|SNP25_MOUSE	Snap25	4	4	860000	0.0082			sp|O55131|SEPT7_MOUSE	2021-09-07	4	4	970000	0.0116
	sp|P61021|RAB5B_MOUSE	Rab5b	4	4	2400000	0.0229			sp|Q99LF4|RTCB_MOUSE	Rtcb	4	4	300000	0.00359
	tr|Q8C7C3|Q8C7C3_MOUSE	Tpm3	4	4	1700000	0.0161			sp|Q6NZJ6|IF4G1_MOUSE	Eif4g1	4	4	300000	0.00353
	sp|P97372|PSME2_MOUSE	Psme2	4	4	450000	0.0043			sp|P46664|PURA2_MOUSE	Adss	4	4	210000	0.00249
	sp|O55234|PSB5_MOUSE	Psmb5	4	4	1200000	0.0112			sp|Q62418|DBNL_MOUSE	Dbnl	4	4	410000	0.00492
	sp|Q8JZR6|S4A8_MOUSE	Slc4a8	4	4	110000	0.00102			sp|O55135|IF6_MOUSE	Eif6	4	4	350000	0.00423
	sp|Q9D0M1|KPRA_MOUSE	Prpsap1	4	4	230000	0.00217			sp|Q8BG05|ROA3_MOUSE	Hnrnpa3	4	4	480000	0.00574
	sp|Q9JIW9|RALB_MOUSE	Ralb	4	4	760000	0.00727			sp|Q9EQU5|SET_MOUSE	Set	4	4	970000	0.0116
	sp|Q8VEK3|HNRPU_MOUSE	Hnrnpu	4	4	540000	0.00514			sp|P35288|RAB23_MOUSE	Rab23	4	4	310000	0.00372
	sp|Q6PHN9|RAB35_MOUSE	Rab35	4	4	870000	0.00836			sp|O70133|DHX9_MOUSE	Dhx9	4	4	180000	0.00211
	sp|P63330|PP2AA_MOUSE	Ppp2ca	4	4	940000	0.00902			sp|E9Q6P5|TTC7B_MOUSE	Ttc7b	4	4	230000	0.00276
	sp|P63242|IF5A1_MOUSE	Eif5a	4	4	710000	0.00679			sp|Q8K0U4|HS12A_MOUSE	Hspa12a	4	4	250000	0.00294
	sp|P24668|MPRD_MOUSE	M6pr	4	4	660000	0.00629			sp|Q9R0M6|RAB9A_MOUSE	Rab9a	4	4	510000	0.00609
	sp|P35564|CALX_MOUSE	Canx	4	4	670000	0.00645			sp|Q9Z2Q6|SEPT5_MOUSE	2021-09-05	4	4	610000	0.00731
	sp|Q91WU5|AS3MT_MOUSE	As3mt	4	4	450000	0.0043			sp|P62196|PRS8_MOUSE	Psmc5	4	4	280000	0.0033
	sp|Q8K0U4|HS12A_MOUSE	Hspa12a	4	4	280000	0.00267			sp|Q06138|CAB39_MOUSE	Cab39	4	4	250000	0.00293
	sp|Q9Z2Q6|SEPT5_MOUSE	2021-09-05	4	4	930000	0.00885			sp|P28663|SNAB_MOUSE	Napb	4	4	330000	0.00399
	sp|Q3UH60|DIP2B_MOUSE	Dip2b	4	4	310000	0.00296			sp|P84096|RHOG_MOUSE	Rhog	4	4	310000	0.00366
	sp|O35250|EXOC7_MOUSE	Exoc7	4	4	310000	0.00297			sp|Q9Z1R2|BAG6_MOUSE	Bag6	4	4	220000	0.00263
	sp|Q8CBY8|DCTN4_MOUSE	Dctn4	4	4	250000	0.00239			sp|O88543|CSN3_MOUSE	Cops3	4	4	320000	0.00383
	sp|Q9JKB1|UCHL3_MOUSE	Uchl3	4	4	540000	0.00515			sp|Q9JKB1|UCHL3_MOUSE	Uchl3	4	4	450000	0.00542
	sp|P26516|PSMD7_MOUSE	Psmd7	4	4	230000	0.00217			sp|Q60751|IGF1R_MOUSE	Igf1r	4	4	290000	0.00352
	sp|P28663|SNAB_MOUSE	Napb	4	4	460000	0.00443			sp|Q8R2Y2|MUC18_MOUSE	Mcam	4	4	270000	0.00324
	sp|Q04736|YES_MOUSE	Yes1	4	4	400000	0.00381			sp|P63037|DNJA1_MOUSE	Dnaja1	4	4	390000	0.00467
	sp|O08917|FLOT1_MOUSE	Flot1	4	4	330000	0.00312			sp|Q9D2V7|CORO7_MOUSE	Coro7	4	4	260000	0.00307
	sp|E9Q6P5|TTC7B_MOUSE	Ttc7b	4	4	260000	0.00244			sp|P97820|M4K4_MOUSE	Map4k4	4	4	470000	0.00567
	sp|Q9DBP5|KCY_MOUSE	Cmpk1	4	4	400000	0.00383			sp|P51410|RL9_MOUSE	Rpl9	4	4	560000	0.00664
	sp|O09061|PSB1_MOUSE	Psmb1	4	4	1200000	0.0116			sp|O09061|PSB1_MOUSE	Psmb1	4	4	1000000	0.0124
	sp|Q99P72|RTN4_MOUSE	Rtn4	4	4	620000	0.00591			sp|Q9CXF4|TBC15_MOUSE	Tbc1d15	4	4	170000	0.00207
	sp|Q8R2Y2|MUC18_MOUSE	Mcam	4	4	320000	0.00309			sp|P10649|GSTM1_MOUSE	Gstm1	4	4	980000	0.0116
	sp|Q9QZW0|AT11C_MOUSE	Atp11c	4	4	480000	0.00458			sp|Q9R1T4|SEPT6_MOUSE	2021-09-06	4	4	340000	0.0041
	sp|P70336|ROCK2_MOUSE	Rock2	4	4	280000	0.00269			sp|P12382|PFKAL_MOUSE	Pfkl	4	4	1100000	0.0134
	sp|Q80TH2|ERBIN_MOUSE	Erbin	4	4	270000	0.00254			sp|O35382|EXOC4_MOUSE	Exoc4	4	4	240000	0.00282
	sp|Q5U4C1|GASP1_MOUSE	Gprasp1	4	4	380000	0.00359			sp|P24668|MPRD_MOUSE	M6pr	4	4	530000	0.00626
	sp|Q3UPL0|SC31A_MOUSE	Sec31a	4	4	310000	0.00292			sp|P70336|ROCK2_MOUSE	Rock2	4	4	200000	0.00241
	sp|Q9DBC7|KAP0_MOUSE	Prkar1a	4	4	670000	0.00645			sp|Q6PHZ2|KCC2D_MOUSE	Camk2d	4	4	330000	0.00391
	sp|P62484|ABI2_MOUSE	Abi2	4	4	640000	0.00609			sp|Q5F2E8|TAOK1_MOUSE	Taok1	4	4	260000	0.00315
	sp|Q61035|SYHC_MOUSE	Hars	4	4	570000	0.0055			sp|Q8BFY9|TNPO1_MOUSE	Tnpo1	4	4	400000	0.00483
	sp|Q01405|SC23A_MOUSE	Sec23a	4	4	380000	0.00365			sp|Q9JLJ2|AL9A1_MOUSE	Aldh9a1	4	4	950000	0.0113
	sp|Q8K183|PDXK_MOUSE	Pdxk	4	4	270000	0.00259			sp|Q9Z1G4|VPP1_MOUSE	Atp6v0a1	4	4	260000	0.00308
	sp|Q9CXW4|RL11_MOUSE	Rpl11	4	4	1500000	0.0143			sp|P68040|RACK1_MOUSE	Rack1	4	4	1700000	0.0197
	sp|Q8R5H6|WASF1_MOUSE	Wasf1	4	4	270000	0.00259			sp|Q91V24|ABCA7_MOUSE	Abca7	4	4	380000	0.00449
	sp|Q9QXS1|PLEC_MOUSE	Plec	4	4	190000	0.00185			sp|Q07076|ANXA7_MOUSE	Anxa7	4	4	850000	0.0102
	sp|Q8BRF7|SCFD1_MOUSE	Scfd1	4	4	240000	0.00225			sp|Q91ZR2|SNX18_MOUSE	Snx18	4	4	430000	0.00518
	sp|Q922R8|PDIA6_MOUSE	Pdia6	4	4	200000	0.00193			sp|O54950|AAKG1_MOUSE	Prkag1	4	4	390000	0.00467
	sp|O35382|EXOC4_MOUSE	Exoc4	4	4	630000	0.00604			sp|Q9QUM9|PSA6_MOUSE	Psma6	4	4	1200000	0.0146
	sp|P39447|ZO1_MOUSE	Tjp1	4	4	170000	0.00162			sp|P61028|RAB8B_MOUSE	Rab8b	4	4	320000	0.00382
	sp|P97300|NPTN_MOUSE	Nptn	4	4	3900000	0.0374			sp|P18242|CATD_MOUSE	Ctsd	4	4	410000	0.0049
	sp|Q91V41|RAB14_MOUSE	Rab14	4	4	570000	0.00545			sp|Q9Z0S1|BPNT1_MOUSE	Bpnt1	4	4	700000	0.00832
	sp|Q8BLJ3|PLCX3_MOUSE	Plcxd3	4	4	770000	0.00736			sp|P61087|UBE2K_MOUSE	Ube2k	4	4	520000	0.00623
	sp|P61087|UBE2K_MOUSE	Ube2k	4	4	720000	0.00688			sp|P57776|EF1D_MOUSE	Eef1d	4	4	790000	0.00941
	sp|P35293|RAB18_MOUSE	Rab18	4	4	1400000	0.013			sp|Q8VDW0|DX39A_MOUSE	Ddx39a	4	4	590000	0.00702
	sp|P62071|RRAS2_MOUSE	Rras2	4	4	870000	0.00834			sp|O35593|PSDE_MOUSE	Psmd14	4	4	560000	0.00665
	sp|Q8BPM0|DAAM1_MOUSE	Daam1	4	4	190000	0.00178			sp|Q60737|CSK21_MOUSE	Csnk2a1	4	4	400000	0.00477
	sp|Q91ZR2|SNX18_MOUSE	Snx18	4	4	680000	0.00649			sp|O35286|DHX15_MOUSE	Dhx15	4	4	260000	0.00311
	sp|Q05D44|IF2P_MOUSE	Eif5b	4	4	640000	0.00611			sp|Q9CXY6|ILF2_MOUSE	Ilf2	4	4	120000	0.00144
	sp|Q9D4H1|EXOC2_MOUSE	Exoc2	4	4	300000	0.00292			sp|Q9JKX6|NUDT5_MOUSE	Nudt5	4	4	420000	0.00499
	sp|Q7TQI3|OTUB1_MOUSE	Otub1	4	4	870000	0.00837			sp|P51863|VA0D1_MOUSE	Atp6v0d1	4	4	480000	0.00573
	sp|Q8C166|CPNE1_MOUSE	Cpne1	4	4	420000	0.00402			sp|Q99LS3|SERB_MOUSE	Psph	4	4	1100000	0.0132
	sp|P13439|UMPS_MOUSE	Umps	4	4	340000	0.00324			sp|Q64332|SYN2_MOUSE	Syn2	4	4	220000	0.00262
	sp|Q61990|PCBP2_MOUSE	Pcbp2	4	4	700000	0.00674			sp|P62071|RRAS2_MOUSE	Rras2	4	4	920000	0.0109
	sp|P70677|CASP3_MOUSE	Casp3	4	4	860000	0.00822			sp|Q8R050|ERF3A_MOUSE	Gspt1	4	4	420000	0.00503
	sp|Q9WUP7|UCHL5_MOUSE	Uchl5	4	4	2100000	0.0205			sp|Q8BWZ3|NAA25_MOUSE	Naa25	4	4	220000	0.00268
	sp|O35711|LIPB2_MOUSE	Ppfibp2	4	4	250000	0.00241			sp|Q8CFE6|S38A2_MOUSE	Slc38a2	4	4	1300000	0.0153
	sp|P63011|RAB3A_MOUSE	Rab3a	4	4	1300000	0.0124			sp|Q9D4H1|EXOC2_MOUSE	Exoc2	4	4	270000	0.00323
	sp|Q8R050|ERF3A_MOUSE	Gspt1	4	4	470000	0.00452			sp|O35711|LIPB2_MOUSE	Ppfibp2	4	4	210000	0.00248
	sp|Q9CR16|PPID_MOUSE	Ppid	4	4	720000	0.00686			sp|P21956|MFGM_MOUSE	Mfge8	4	4	380000	0.00454
	tr|Q3UGA8|Q3UGA8_MOUSE	Ppat	4	4	620000	0.00595			sp|O70589|CSKP_MOUSE	Cask	4	4	380000	0.00457
	sp|O54984|ASNA_MOUSE	Asna1	4	4	650000	0.00626			sp|Q5U4C1|GASP1_MOUSE	Gprasp1	4	4	390000	0.00463
	sp|O08747|UNC5C_MOUSE	Unc5c	4	4	490000	0.00472			sp|Q60770|STXB3_MOUSE	Stxbp3	4	4	340000	0.00406
	sp|P13020|GELS_MOUSE	Gsn	4	4	180000	0.00175			sp|G5E8K5|ANK3_MOUSE	Ank3	4	4	170000	0.00198
	sp|Q9QZC2|PLXC1_MOUSE	Plxnc1	4	4	160000	0.00156			sp|A2AF47|DOC11_MOUSE	Dock11	4	4	170000	0.00198
	sp|P57776|EF1D_MOUSE	Eef1d	4	4	840000	0.00799			sp|P35546|RET_MOUSE	Ret	4	4	220000	0.00266
	sp|O70589|CSKP_MOUSE	Cask	4	4	340000	0.00324			sp|Q8BPM0|DAAM1_MOUSE	Daam1	4	4	150000	0.00178
	sp|Q6ZWQ0|SYNE2_MOUSE	Syne2	4	4	240000	0.00233			sp|Q6P5F6|S39AA_MOUSE	Slc39a10	4	4	990000	0.0118
	sp|Q8BWT5|DIP2A_MOUSE	Dip2a	4	4	760000	0.0073			sp|Q8VIJ6|SFPQ_MOUSE	Sfpq	4	4	620000	0.00744
	sp|Q61656|DDX5_MOUSE	Ddx5	4	4	500000	0.00482			sp|Q61390|TCPW_MOUSE	Cct6b	4	4	1700000	0.0204
	sp|P39688|FYN_MOUSE	Fyn	4	4	420000	0.00398			sp|Q9R1P3|PSB2_MOUSE	Psmb2	4	4	620000	0.00744
	sp|Q9ES00|UBE4B_MOUSE	Ube4b	4	4	280000	0.00264			sp|Q99M31|HSP7E_MOUSE	Hspa14	4	4	180000	0.00217
	sp|Q9Z2W0|DNPEP_MOUSE	Dnpep	4	4	1000000	0.01			sp|Q9WV91|FPRP_MOUSE	Ptgfrn	4	4	200000	0.00244
	sp|Q9WVA3|BUB3_MOUSE	Bub3	4	4	460000	0.00444			sp|Q9CX56|PSMD8_MOUSE	Psmd8	4	4	320000	0.00377
	tr|Q923G3|Q923G3_MOUSE	Capzb	4	4	780000	0.00744			sp|P12815|PDCD6_MOUSE	Pdcd6	4	4	690000	0.00825
	sp|Q6PIP5|NUDC1_MOUSE	Nudcd1	4	4	440000	0.0042			sp|Q8C166|CPNE1_MOUSE	Cpne1	4	4	310000	0.0037
	sp|P97351|RS3A_MOUSE	Rps3a	4	4	1300000	0.0126			sp|P31254|UBA1Y_MOUSE	Uba1y	4	4	1100000	0.013
	sp|P53026|RL10A_MOUSE	Rpl10a	4	4	1500000	0.0145			sp|Q6ZWX6|IF2A_MOUSE	Eif2s1	4	4	760000	0.00907
	sp|Q8C129|LCAP_MOUSE	Lnpep	4	4	390000	0.00376			sp|P61202|CSN2_MOUSE	Cops2	4	4	260000	0.00314
	sp|Q64433|CH10_MOUSE	Hspe1	4	4	410000	0.0039			sp|Q8R1A4|DOCK7_MOUSE	Dock7	4	4	170000	0.00207
	sp|P15208|INSR_MOUSE	Insr	4	4	420000	0.00402			sp|Q9D2R0|AACS_MOUSE	Aacs	4	4	650000	0.0077
	sp|P16045|LEG1_MOUSE	Lgals1	3	12	30000000	0.29			sp|Q61656|DDX5_MOUSE	Ddx5	4	4	560000	0.00666
	sp|Q9D6F9|TBB4A_MOUSE	Tubb4a	3	12	20000000	0.19			sp|Q6P9N1|HYCCI_MOUSE	Fam126a	4	4	340000	0.00403
	sp|P70423|CTR3_MOUSE	Slc7a3	3	8	4300000	0.0416			sp|Q8BJY1|PSMD5_MOUSE	Psmd5	4	4	260000	0.00309
	sp|Q8BGY2|IF5A2_MOUSE	Eif5a2	3	8	1900000	0.0177			sp|Q8CGP1|H2B1K_MOUSE	Hist1h2bk	4	4	480000	0.00574
	tr|Q8K094|Q8K094_MOUSE	Pvr	3	6	470000	0.00448			sp|O70456|1433S_MOUSE	Sfn	3	17	26000000	0.31
	sp|Q09143|CTR1_MOUSE	Slc7a1	3	6	2100000	0.0199			sp|P16045|LEG1_MOUSE	Lgals1	3	15	30000000	0.35
	sp|P10639|THIO_MOUSE	Txn	3	6	3700000	0.0357			sp|Q9D6F9|TBB4A_MOUSE	Tubb4a	3	10	11000000	0.13
	sp|P60766|CDC42_MOUSE	Cdc42	3	5	1900000	0.0182			sp|P63001|RAC1_MOUSE	Rac1	3	7	8900000	0.11
	sp|O55135|IF6_MOUSE	Eif6	3	5	770000	0.00737			sp|P70423|CTR3_MOUSE	Slc7a3	3	6	2500000	0.0294
	sp|Q61235|SNTB2_MOUSE	Sntb2	3	5	730000	0.00694			sp|Q8BWY3|ERF1_MOUSE	Etf1	3	6	500000	0.00602
	sp|P11370|ENV2_MOUSE	Fv4	3	5	5200000	0.05			sp|Q61820|RANT_MOUSE	Rasl2-9	3	6	6100000	0.0726
	sp|P62960|YBOX1_MOUSE	Ybx1	3	5	790000	0.00755			sp|P62631|EF1A2_MOUSE	Eef1a2	3	6	700000	0.00832
	sp|P47856|GFPT1_MOUSE	Gfpt1	3	5	310000	0.00292			tr|A0A140DKP8|A0A140DKP8_MOUSE		3	5	51000000	0.61
	sp|P63325|RS10_MOUSE	Rps10	3	5	840000	0.008			sp|O88329|MYO1A_MOUSE	Myo1a	3	5	2600000	0.0307
	sp|P70452|STX4_MOUSE	Stx4	3	5	710000	0.00679			sp|P50518|VATE1_MOUSE	Atp6v1e1	3	5	700000	0.00834
	sp|Q8CGP1|H2B1K_MOUSE	Hist1h2bk	3	5	920000	0.0088			sp|P62754|RS6_MOUSE	Rps6	3	5	1600000	0.0186
	sp|P62806|H4_MOUSE	Hist1h4a	3	5	680000	0.00652			sp|P15331|PERI_MOUSE	Prph	3	5	540000	0.00647
	sp|Q8CAY6|THIC_MOUSE	Acat2	3	4	280000	0.00268			sp|Q921M3|SF3B3_MOUSE	Sf3b3	3	5	260000	0.00306
	sp|O70309|ITB5_MOUSE	Itgb5	3	4	250000	0.0024			sp|P40240|CD9_MOUSE	Cd9	3	5	11000000	0.13
	sp|Q61937|NPM_MOUSE	Npm1	3	4	210000	0.00203			sp|Q61990|PCBP2_MOUSE	Pcbp2	3	5	530000	0.00629
	sp|Q9WU28|PFD5_MOUSE	Pfdn5	3	4	330000	0.00313			sp|P06837|NEUM_MOUSE	Gap43	3	5	1700000	0.0206
	sp|P46425|GSTP2_MOUSE	Gstp2	3	4	2100000	0.0205			sp|P10639|THIO_MOUSE	Txn	3	5	2600000	0.0314
	sp|O70251|EF1B_MOUSE	Eef1b	3	4	960000	0.00918			sp|Q9Z1F9|SAE2_MOUSE	Uba2	3	4	570000	0.00676
	sp|P35282|RAB21_MOUSE	Rab21	3	4	410000	0.00394			sp|P97793|ALK_MOUSE	Alk	3	4	210000	0.00247
	sp|P29391|FRIL1_MOUSE	Ftl1	3	4	990000	0.00948			sp|Q9R0Q6|ARC1A_MOUSE	Arpc1a	3	4	630000	0.00754
	sp|Q5SUR0|PUR4_MOUSE	Pfas	3	4	300000	0.0029			sp|P55258|RAB8A_MOUSE	Rab8a	3	4	350000	0.00415
	sp|Q9Z1F9|SAE2_MOUSE	Uba2	3	4	180000	0.00171			sp|O55143|AT2A2_MOUSE	Atp2a2	3	4	360000	0.00426
	sp|Q99LC5|ETFA_MOUSE	Etfa	3	4	250000	0.00236			sp|P60487|PLPP_MOUSE	Pdxp	3	4	410000	0.00487
	sp|Q9QYI3|DNJC7_MOUSE	Dnajc7	3	4	330000	0.00317			sp|Q07813|BAX_MOUSE	Bax	3	4	350000	0.00413
	sp|Q9Z0P5|TWF2_MOUSE	Twf2	3	4	300000	0.00283			sp|Q6A0D4|RFTN1_MOUSE	Rftn1	3	4	350000	0.00422
	sp|P60904|DNJC5_MOUSE	Dnajc5	3	4	440000	0.00417			sp|Q9CQ65|MTAP_MOUSE	Mtap	3	4	640000	0.00761
	sp|P68037|UB2L3_MOUSE	Ube2l3	3	4	960000	0.00915			sp|Q99P72|RTN4_MOUSE	Rtn4	3	4	330000	0.00399
	sp|Q9Z2X1|HNRPF_MOUSE	Hnrnpf	3	4	700000	0.00669			sp|Q9JLV5|CUL3_MOUSE	Cul3	3	4	200000	0.00239
	sp|P06837|NEUM_MOUSE	Gap43	3	4	1900000	0.0185			sp|O35682|MYADM_MOUSE	Myadm	3	4	5700000	0.0686
	sp|P62317|SMD2_MOUSE	Snrpd2	3	4	210000	0.00197			tr|Q8K094|Q8K094_MOUSE	Pvr	3	4	270000	0.00326
	sp|Q8VCK3|TBG2_MOUSE	Tubg2	3	4	110000	0.00106			sp|P57746|VATD_MOUSE	Atp6v1d	3	4	520000	0.00622
	sp|P99027|RLA2_MOUSE	Rplp2	3	4	1100000	0.0105			sp|P29391|FRIL1_MOUSE	Ftl1	3	4	780000	0.00926
	sp|O88329|MYO1A_MOUSE	Myo1a	3	4	2900000	0.0277			sp|P28656|NP1L1_MOUSE	Nap1l1	3	4	620000	0.00737
	sp|Q8WTY4|CPIN1_MOUSE	Ciapin1	3	4	260000	0.00247			sp|Q91ZJ5|UGPA_MOUSE	Ugp2	3	4	440000	0.00528
	sp|Q9R0Y5|KAD1_MOUSE	Ak1	3	4	450000	0.00428			sp|P53994|RAB2A_MOUSE	Rab2a	3	4	1000000	0.012
	sp|P07742|RIR1_MOUSE	Rrm1	3	4	290000	0.00275			sp|P68037|UB2L3_MOUSE	Ube2l3	3	4	1100000	0.013
	sp|Q91XM9|DLG2_MOUSE	Dlg2	3	4	130000	0.00125			sp|P70349|HINT1_MOUSE	Hint1	3	4	3700000	0.0441
	sp|O35593|PSDE_MOUSE	Psmd14	3	4	660000	0.00632			sp|P34022|RANG_MOUSE	Ranbp1	3	4	1900000	0.0221
	sp|Q61081|CDC37_MOUSE	Cdc37	3	4	1100000	0.0109			sp|Q8K354|CBR3_MOUSE	Cbr3	3	4	1300000	0.016
	sp|Q8BZ98|DYN3_MOUSE	Dnm3	3	4	320000	0.00307			sp|Q9CXW4|RL11_MOUSE	Rpl11	3	4	1500000	0.0185
	sp|Q91VI7|RINI_MOUSE	Rnh1	3	4	550000	0.00527			sp|Q8BGU5|CCNY_MOUSE	Ccny	3	4	740000	0.00886
	sp|P42669|PURA_MOUSE	Pura	3	4	110000	0.00109			sp|P23591|FCL_MOUSE	Tsta3	3	4	2100000	0.0245
	sp|O08807|PRDX4_MOUSE	Prdx4	3	4	5900000	0.0568			sp|Q3UPL0|SC31A_MOUSE	Sec31a	3	4	190000	0.00229
	sp|Q8BGU5|CCNY_MOUSE	Ccny	3	4	1100000	0.0102			sp|P58771|TPM1_MOUSE	Tpm1	3	4	810000	0.00961
	sp|Q9R1P0|PSA4_MOUSE	Psma4	3	4	1700000	0.0159			sp|Q8CG47|SMC4_MOUSE	Smc4	3	4	200000	0.00243
	sp|Q641P0|ARP3B_MOUSE	Actr3b	3	4	480000	0.00454			sp|P70372|ELAV1_MOUSE	Elavl1	3	4	400000	0.00479
	sp|Q924C1|XPO5_MOUSE	Xpo5	3	4	160000	0.00151			sp|P62264|RS14_MOUSE	Rps14	3	4	2100000	0.0252
	sp|P22892|AP1G1_MOUSE	Ap1g1	3	4	330000	0.00314			sp|Q1HFZ0|NSUN2_MOUSE	Nsun2	3	4	300000	0.00354
	sp|Q3UGR5|HDHD2_MOUSE	Hdhd2	3	4	150000	0.0014			sp|Q9QZE5|COPG1_MOUSE	Copg1	3	4	230000	0.00277
	sp|Q9CX00|IST1_MOUSE	Ist1	3	4	490000	0.00468			sp|O08807|PRDX4_MOUSE	Prdx4	3	4	4800000	0.0571
	sp|Q9JIS8|S12A4_MOUSE	Slc12a4	3	4	150000	0.00146			tr|Q8CFX3|Q8CFX3_MOUSE	Pcdh1	3	4	200000	0.0024
	sp|Q3U7R1|ESYT1_MOUSE	Esyt1	3	4	72000	0.000692			sp|Q6PAR5|GAPD1_MOUSE	Gapvd1	3	4	260000	0.00305
	sp|Q69ZF7|CNNM4_MOUSE	Cnnm4	3	3	280000	0.00269			sp|P62806|H4_MOUSE	Hist1h4a	3	4	510000	0.00604
	sp|Q80U72|SCRIB_MOUSE	Scrib	3	3	420000	0.00401			sp|P47199|QOR_MOUSE	Cryz	3	4	240000	0.00288
	sp|Q9EQU5|SET_MOUSE	Set	3	3	940000	0.00898			sp|Q9CZW4|ACSL3_MOUSE	Acsl3	3	4	1200000	0.0146
	sp|Q6NZJ6|IF4G1_MOUSE	Eif4g1	3	3	230000	0.00217			sp|Q3U7R1|ESYT1_MOUSE	Esyt1	3	4	94000	0.00112
	sp|P84096|RHOG_MOUSE	Rhog	3	3	260000	0.00253			sp|Q99LD4|CSN1_MOUSE	Gps1	3	4	360000	0.00435
	sp|Q5M8N0|CNRP1_MOUSE	Cnrip1	3	3	310000	0.003			sp|P24288|BCAT1_MOUSE	Bcat1	3	4	840000	0.01
	sp|P49769|PSN1_MOUSE	Psen1	3	3	240000	0.00228			sp|Q920E5|FPPS_MOUSE	Fdps	3	3	640000	0.00768
	sp|P55258|RAB8A_MOUSE	Rab8a	3	3	420000	0.00404			sp|P63242|IF5A1_MOUSE	Eif5a	3	3	500000	0.00599
	sp|O35643|AP1B1_MOUSE	Ap1b1	3	3	180000	0.00171			sp|P49769|PSN1_MOUSE	Psen1	3	3	160000	0.00193
	sp|Q9Z1G3|VATC1_MOUSE	Atp6v1c1	3	3	220000	0.00209			sp|P70670|NACAM_MOUSE	Naca	3	3	720000	0.00862
	sp|P35979|RL12_MOUSE	Rpl12	3	3	3100000	0.0292			sp|O70309|ITB5_MOUSE	Itgb5	3	3	140000	0.00171
	sp|Q149F3|ERF3B_MOUSE	Gspt2	3	3	300000	0.00284			sp|Q60676|PPP5_MOUSE	Ppp5c	3	3	200000	0.00235
	sp|Q3TJZ6|FA98A_MOUSE	Fam98a	3	3	130000	0.00121			sp|P21279|GNAQ_MOUSE	Gnaq	3	3	420000	0.00503
	sp|P81122|IRS2_MOUSE	Irs2	3	3	310000	0.00297			sp|Q9Z1G3|VATC1_MOUSE	Atp6v1c1	3	3	190000	0.00229
	sp|O55131|SEPT7_MOUSE	2021-09-07	3	3	870000	0.00833			sp|P46425|GSTP2_MOUSE	Gstp2	3	3	1100000	0.013
	sp|P47791|GSHR_MOUSE	Gsr	3	3	660000	0.00634			tr|Q91YX7|Q91YX7_MOUSE	Rasa1	3	3	94000	0.00113
	sp|Q9CQD1|RAB5A_MOUSE	Rab5a	3	3	550000	0.00526			sp|O70443|GNAZ_MOUSE	Gnaz	3	3	260000	0.00312
	sp|Q8BVI4|DHPR_MOUSE	Qdpr	3	3	320000	0.00305			sp|Q61411|RASH_MOUSE	Hras	3	3	1800000	0.0211
	sp|Q9JIZ9|PLS3_MOUSE	Plscr3	3	3	520000	0.00501			sp|Q9JIZ9|PLS3_MOUSE	Plscr3	3	3	490000	0.00586
	sp|P61164|ACTZ_MOUSE	Actr1a	3	3	410000	0.0039			sp|A2A8L5|PTPRF_MOUSE	Ptprf	3	3	140000	0.00171
	tr|Q8CFX3|Q8CFX3_MOUSE	Pcdh1	3	3	210000	0.00199			sp|P62317|SMD2_MOUSE	Snrpd2	3	3	160000	0.00191
	sp|Q9JII6|AK1A1_MOUSE	Akr1a1	3	3	540000	0.00519			sp|Q69ZF7|CNNM4_MOUSE	Cnnm4	3	3	170000	0.00206
	sp|Q9QXB9|DRG2_MOUSE	Drg2	3	3	150000	0.00148			sp|Q9JII6|AK1A1_MOUSE	Akr1a1	3	3	350000	0.00416
	sp|Q91VH2|SNX9_MOUSE	Snx9	3	3	190000	0.00182			sp|Q8BH04|PCKGM_MOUSE	Pck2	3	3	91000	0.00109
	sp|A2A8L5|PTPRF_MOUSE	Ptprf	3	3	210000	0.00199			sp|Q9QZW0|AT11C_MOUSE	Atp11c	3	3	180000	0.00217
	sp|Q505F5|LRC47_MOUSE	Lrrc47	3	3	260000	0.00247			sp|P67984|RL22_MOUSE	Rpl22	3	3	1300000	0.0156
	sp|Q9D0F9|PGM1_MOUSE	Pgm1	3	3	400000	0.00383			sp|P97310|MCM2_MOUSE	Mcm2	3	3	120000	0.00144
	sp|P84091|AP2M1_MOUSE	Ap2m1	3	3	360000	0.00347			sp|Q61235|SNTB2_MOUSE	Sntb2	3	3	280000	0.0033
	sp|Q61881|MCM7_MOUSE	Mcm7	3	3	250000	0.00241			sp|Q8R5C5|ACTY_MOUSE	Actr1b	3	3	390000	0.00461
	sp|P54923|ADPRH_MOUSE	Adprh	3	3	300000	0.0029			sp|Q923D2|BLVRB_MOUSE	Blvrb	3	3	400000	0.00482
	sp|P57746|VATD_MOUSE	Atp6v1d	3	3	620000	0.00595			sp|P62141|PP1B_MOUSE	Ppp1cb	3	3	240000	0.00286
	sp|Q91ZJ5|UGPA_MOUSE	Ugp2	3	3	390000	0.00368			sp|Q6P9R2|OXSR1_MOUSE	Oxsr1	3	3	170000	0.00198
	sp|P63037|DNJA1_MOUSE	Dnaja1	3	3	340000	0.00324			sp|Q9QXB9|DRG2_MOUSE	Drg2	3	3	180000	0.00218
	sp|Q8BNY6|NCS1_MOUSE	Ncs1	3	3	550000	0.00527			sp|Q3THG9|AASD1_MOUSE	Aarsd1	3	3	120000	0.00146
	sp|Q5F2E8|TAOK1_MOUSE	Taok1	3	3	360000	0.00348			sp|P35979|RL12_MOUSE	Rpl12	3	3	2200000	0.0266
	sp|P67984|RL22_MOUSE	Rpl22	3	3	1700000	0.0164			sp|Q9CQW1|YKT6_MOUSE	Ykt6	3	3	410000	0.00495
	sp|Q9JJ00|PLS1_MOUSE	Plscr1	3	3	600000	0.00578			sp|Q9EPC1|PARVA_MOUSE	Parva	3	3	84000	0.001
	sp|P41233|ABCA1_MOUSE	Abca1	3	3	72000	0.00069			sp|Q9Z2Y8|PLPHP_MOUSE	Prosc	3	3	210000	0.00255
	sp|O54950|AAKG1_MOUSE	Prkag1	3	3	490000	0.00466			sp|Q9CQD1|RAB5A_MOUSE	Rab5a	3	3	470000	0.00557
	sp|O70443|GNAZ_MOUSE	Gnaz	3	3	270000	0.0026			sp|Q9CWZ7|SNAG_MOUSE	Napg	3	3	300000	0.00361
	sp|Q07813|BAX_MOUSE	Bax	3	3	340000	0.00323			sp|Q8BRF7|SCFD1_MOUSE	Scfd1	3	3	120000	0.00146
	sp|Q60973|RBBP7_MOUSE	Rbbp7	3	3	340000	0.00321			sp|Q8BY89|CTL2_MOUSE	Slc44a2	3	3	210000	0.00254
	sp|Q8CBW3|ABI1_MOUSE	Abi1	3	3	1200000	0.0117			sp|P23506|PIMT_MOUSE	Pcmt1	3	3	300000	0.00353
	sp|P12815|PDCD6_MOUSE	Pdcd6	3	3	470000	0.00448			sp|Q9CY64|BIEA_MOUSE	Blvra	3	3	230000	0.00273
	tr|Q3TFD0|Q3TFD0_MOUSE	Shmt2	3	3	400000	0.0038			sp|Q9D0K2|SCOT1_MOUSE	Oxct1	3	3	79000	0.00094
	sp|Q8BWZ3|NAA25_MOUSE	Naa25	3	3	220000	0.00206			sp|Q8R574|KPRB_MOUSE	Prpsap2	3	3	140000	0.00162
	sp|P50518|VATE1_MOUSE	Atp6v1e1	3	3	500000	0.00481			sp|Q8BVI4|DHPR_MOUSE	Qdpr	3	3	310000	0.00365
	sp|Q9Z2Y8|PLPHP_MOUSE	Prosc	3	3	240000	0.00225			sp|Q9CS42|PRPS2_MOUSE	Prps2	3	3	190000	0.00224
	sp|Q6P9R2|OXSR1_MOUSE	Oxsr1	3	3	190000	0.00186			sp|Q6PDL0|DC1L2_MOUSE	Dync1li2	3	3	140000	0.0017
	sp|Q60692|PSB6_MOUSE	Psmb6	3	3	770000	0.0074			sp|Q9R0P3|ESTD_MOUSE	Esd	3	3	430000	0.00514
	sp|Q3THG9|AASD1_MOUSE	Aarsd1	3	3	80000	0.000769			sp|Q91WK2|EIF3H_MOUSE	Eif3h	3	3	140000	0.0017
	sp|P62754|RS6_MOUSE	Rps6	3	3	1400000	0.0129			sp|Q8C0C7|SYFA_MOUSE	Farsa	3	3	400000	0.00475
	tr|D4AFX7|D4AFX7_MOUSE	Dnajc13	3	3	120000	0.00118			sp|Q8R5M8|CADM1_MOUSE	Cadm1	3	3	270000	0.00318
	sp|P20152|VIME_MOUSE	Vim	3	3	510000	0.00488			sp|Q6PDI5|ECM29_MOUSE	Ecm29	3	3	53000	0.000634
	sp|Q9CQW1|YKT6_MOUSE	Ykt6	3	3	400000	0.00381			sp|P35293|RAB18_MOUSE	Rab18	3	3	880000	0.0105
	sp|Q9Z0S1|BPNT1_MOUSE	Bpnt1	3	3	910000	0.00873			sp|P47791|GSHR_MOUSE	Gsr	3	3	470000	0.00556
	sp|Q60932|VDAC1_MOUSE	Vdac1	3	3	210000	0.00203			sp|P62960|YBOX1_MOUSE	Ybx1	3	3	290000	0.0035
	sp|P60487|PLPP_MOUSE	Pdxp	3	3	670000	0.00636			sp|P63028|TCTP_MOUSE	Tpt1	3	3	1000000	0.0121
	sp|Q8VEB1|GRK5_MOUSE	Grk5	3	3	5300000	0.0505			sp|Q8BLJ3|PLCX3_MOUSE	Plcxd3	3	3	530000	0.00635
	sp|Q6PHZ2|KCC2D_MOUSE	Camk2d	3	3	380000	0.00362			sp|O55234|PSB5_MOUSE	Psmb5	3	3	960000	0.0115
	sp|P62264|RS14_MOUSE	Rps14	3	3	1600000	0.0154			sp|Q9WU28|PFD5_MOUSE	Pfdn5	3	3	670000	0.00796
	sp|P53994|RAB2A_MOUSE	Rab2a	3	3	730000	0.007			sp|Q8BH58|TIPRL_MOUSE	Tiprl	3	3	130000	0.00158
	sp|P97310|MCM2_MOUSE	Mcm2	3	3	160000	0.00151			sp|Q9QZM0|UBQL2_MOUSE	Ubqln2	3	3	430000	0.00513
	sp|O88952|LIN7C_MOUSE	Lin7c	3	3	910000	0.00869			sp|Q5XJY5|COPD_MOUSE	Arcn1	3	3	260000	0.00315
	sp|P32067|LA_MOUSE	Ssb	3	3	320000	0.00302			sp|P61164|ACTZ_MOUSE	Actr1a	3	3	390000	0.0047
	sp|Q63810|CANB1_MOUSE	Ppp3r1	3	3	320000	0.00302			sp|P63325|RS10_MOUSE	Rps10	3	3	460000	0.00551
	sp|Q91VH6|MEMO1_MOUSE	Memo1	3	3	190000	0.00181			sp|Q8BGB7|ENOPH_MOUSE	Enoph1	3	3	160000	0.00188
	sp|P48774|GSTM5_MOUSE	Gstm5	3	3	380000	0.00364			sp|Q9DAW9|CNN3_MOUSE	Cnn3	3	3	100000	0.00121
	sp|Q6P4T2|U520_MOUSE	Snrnp200	3	3	66000	0.000633			sp|Q9DC29|ABCB6_MOUSE	Abcb6	3	3	180000	0.00213
	sp|Q8R010|AIMP2_MOUSE	Aimp2	3	3	310000	0.00294			sp|Q8R5H6|WASF1_MOUSE	Wasf1	3	3	150000	0.00182
	sp|P62900|RL31_MOUSE	Rpl31	3	3	590000	0.00568			sp|P42669|PURA_MOUSE	Pura	3	3	98000	0.00117
	sp|P52332|JAK1_MOUSE	Jak1	3	3	150000	0.00143			sp|P31230|AIMP1_MOUSE	Aimp1	3	3	390000	0.00466
	sp|P62334|PRS10_MOUSE	Psmc6	3	3	410000	0.0039			sp|O35250|EXOC7_MOUSE	Exoc7	3	3	170000	0.002
	sp|P39054|DYN2_MOUSE	Dnm2	3	3	290000	0.00274			sp|O35598|ADA10_MOUSE	Adam10	3	3	360000	0.00428
	sp|P26339|CMGA_MOUSE	Chga	3	3	210000	0.00206			sp|P62484|ABI2_MOUSE	Abi2	3	3	400000	0.00479
	sp|O35682|MYADM_MOUSE	Myadm	3	3	4400000	0.0419			sp|Q9WUL7|ARL3_MOUSE	Arl3	3	3	310000	0.00372
	sp|O35864|CSN5_MOUSE	Cops5	3	3	710000	0.00679			sp|Q62348|TSN_MOUSE	Tsn	3	3	330000	0.00389
	sp|Q9CXF4|TBC15_MOUSE	Tbc1d15	3	3	120000	0.0011			tr|Q3UGA8|Q3UGA8_MOUSE	Ppat	3	3	460000	0.00546
	sp|O70311|NMT2_MOUSE	Nmt2	3	3	290000	0.00274			sp|P18654|KS6A3_MOUSE	Rps6ka3	3	3	200000	0.00243
	sp|Q60634|FLOT2_MOUSE	Flot2	3	3	150000	0.00146			sp|P13439|UMPS_MOUSE	Umps	3	3	270000	0.00321
	sp|Q9Z2N8|ACL6A_MOUSE	Actl6a	3	3	420000	0.00405			sp|P35279|RAB6A_MOUSE	Rab6a	3	3	400000	0.00478
	sp|Q9CXY6|ILF2_MOUSE	Ilf2	3	3	190000	0.00186			sp|P61358|RL27_MOUSE	Rpl27	3	3	990000	0.0118
	sp|P35546|RET_MOUSE	Ret	3	3	250000	0.00237			sp|O54734|OST48_MOUSE	Ddost	3	3	82000	0.000973
	sp|Q6PGF7|EXOC8_MOUSE	Exoc8	3	3	120000	0.00118			sp|P51881|ADT2_MOUSE	Slc25a5	3	3	380000	0.00449
	sp|Q9R1T4|SEPT6_MOUSE	2021-09-06	3	3	600000	0.00573			sp|Q9CX00|IST1_MOUSE	Ist1	3	3	380000	0.00451
	sp|Q9CYG7|TOM34_MOUSE	Tomm34	3	3	1400000	0.0135			sp|Q9JHU9|INO1_MOUSE	Isyna1	3	3	280000	0.00338
	sp|Q91YP2|NEUL_MOUSE	Nln	3	3	250000	0.00242			sp|Q641P0|ARP3B_MOUSE	Actr3b	3	3	460000	0.0055
	sp|P49945|FRIL2_MOUSE	Ftl2	3	3	730000	0.00697			tr|Q3TU36|Q3TU36_MOUSE	Rap1gds1	3	3	200000	0.00242
	sp|Q8C878|UBA3_MOUSE	Uba3	3	3	140000	0.0013			sp|Q61205|PA1B3_MOUSE	Pafah1b3	3	3	400000	0.00479
	sp|Q9JJK2|LANC2_MOUSE	Lancl2	3	3	260000	0.00248			sp|P58044|IDI1_MOUSE	Idi1	3	3	630000	0.00756
	sp|Q8BH58|TIPRL_MOUSE	Tiprl	3	3	130000	0.00129			sp|P61211|ARL1_MOUSE	Arl1	3	3	230000	0.00276
	sp|P49718|MCM5_MOUSE	Mcm5	3	3	220000	0.00209			sp|P54227|STMN1_MOUSE	Stmn1	3	3	400000	0.00482
	sp|Q8BK64|AHSA1_MOUSE	Ahsa1	3	3	630000	0.00599			sp|P54823|DDX6_MOUSE	Ddx6	3	3	260000	0.00308
	sp|Q9D7G0|PRPS1_MOUSE	Prps1	3	3	320000	0.00308			sp|Q60973|RBBP7_MOUSE	Rbbp7	3	3	380000	0.00448
	sp|Q62348|TSN_MOUSE	Tsn	3	3	480000	0.00461			sp|Q8BZ98|DYN3_MOUSE	Dnm3	3	3	330000	0.00397
	sp|Q8R574|KPRB_MOUSE	Prpsap2	3	3	170000	0.00158			sp|P62301|RS13_MOUSE	Rps13	3	3	950000	0.0113
	sp|Q8VI75|IPO4_MOUSE	Ipo4	3	3	3000000	0.0284			sp|O55023|IMPA1_MOUSE	Impa1	3	3	430000	0.00511
	sp|Q8BNU0|ARMC6_MOUSE	Armc6	3	3	160000	0.00154			sp|Q8BJ71|NUP93_MOUSE	Nup93	3	3	220000	0.00264
	sp|Q8K2P7|S38A1_MOUSE	Slc38a1	3	3	2100000	0.0203			sp|P62869|ELOB_MOUSE	Elob	3	3	310000	0.00372
	sp|P61358|RL27_MOUSE	Rpl27	3	3	1100000	0.0109			sp|Q8BY87|UBP47_MOUSE	Usp47	3	3	190000	0.00231
	sp|Q8VIJ6|SFPQ_MOUSE	Sfpq	3	3	430000	0.00408			sp|Q9ERG2|STRN3_MOUSE	Strn3	3	3	1100000	0.0126
	sp|Q6PDL0|DC1L2_MOUSE	Dync1li2	3	3	300000	0.00282			sp|P47867|SCG3_MOUSE	Scg3	3	3	82000	0.000979
	sp|Q6P9N1|HYCCI_MOUSE	Fam126a	3	3	290000	0.00273			sp|Q62469|ITA2_MOUSE	Itga2	3	3	140000	0.00166
	sp|Q9R1P3|PSB2_MOUSE	Psmb2	3	3	680000	0.00652			sp|P26369|U2AF2_MOUSE	U2af2	3	3	210000	0.00255
	sp|Q5SSW2|PSME4_MOUSE	Psme4	3	3	40000	0.00038			sp|Q9CPU0|LGUL_MOUSE	Glo1	3	3	150000	0.00174
	sp|P58044|IDI1_MOUSE	Idi1	3	3	330000	0.00312			sp|Q5EG47|AAPK1_MOUSE	Prkaa1	3	3	230000	0.0028
	sp|P51881|ADT2_MOUSE	Slc25a5	3	3	380000	0.0036			sp|Q9DCN2|NB5R3_MOUSE	Cyb5r3	3	3	270000	0.00322
	sp|Q68FL4|SAHH3_MOUSE	Ahcyl2	3	3	660000	0.00634			sp|P61255|RL26_MOUSE	Rpl26	3	3	750000	0.00897
	sp|Q9WVL0|MAAI_MOUSE	Gstz1	3	3	240000	0.00232			sp|Q9D4H8|CUL2_MOUSE	Cul2	3	3	180000	0.00218
	sp|Q8C0C7|SYFA_MOUSE	Farsa	3	3	610000	0.00587			sp|Q8BGY2|IF5A2_MOUSE	Eif5a2	3	3	520000	0.00625
	sp|Q9Z0N2|IF2H_MOUSE	Eif2s3y	3	3	640000	0.00615			sp|Q80UM3|NAA15_MOUSE	Naa15	3	3	200000	0.00239
	sp|P61202|CSN2_MOUSE	Cops2	3	3	270000	0.00263			sp|O08747|UNC5C_MOUSE	Unc5c	3	3	310000	0.00371
	sp|P63028|TCTP_MOUSE	Tpt1	3	3	1400000	0.0136			sp|Q8CHP8|PGP_MOUSE	Pgp	3	3	350000	0.00412
	tr|Q3TZT4|Q3TZT4_MOUSE	Inpp5a	3	3	230000	0.00219			sp|Q8VCN5|CGL_MOUSE	Cth	3	3	300000	0.00355
	sp|Q9DAW9|CNN3_MOUSE	Cnn3	3	3	160000	0.00157			sp|Q9DBZ5|EIF3K_MOUSE	Eif3k	3	3	360000	0.00434
	sp|Q9JM14|NT5C_MOUSE	Nt5c	3	3	410000	0.00394			sp|P49718|MCM5_MOUSE	Mcm5	3	3	160000	0.0019
	sp|Q9R0Q6|ARC1A_MOUSE	Arpc1a	3	3	570000	0.00542			sp|P62852|RS25_MOUSE	Rps25	3	3	1500000	0.0182
	sp|Q9R078|AAKB1_MOUSE	Prkab1	3	3	150000	0.00139			sp|O88545|CSN6_MOUSE	Cops6	3	3	300000	0.00355
	sp|Q9WUL7|ARL3_MOUSE	Arl3	3	3	410000	0.00389			sp|Q9QXK3|COPG2_MOUSE	Copg2	3	3	170000	0.002
	sp|Q3UU96|MRCKA_MOUSE	Cdc42bpa	3	3	210000	0.00199			sp|O70310|NMT1_MOUSE	Nmt1	3	3	140000	0.00169
	sp|Q6PAR5|GAPD1_MOUSE	Gapvd1	3	3	260000	0.00248			sp|P62918|RL8_MOUSE	Rpl8	3	3	770000	0.00916
	sp|P42227|STAT3_MOUSE	Stat3	3	3	110000	0.00103			sp|Q9WVA3|BUB3_MOUSE	Bub3	3	3	250000	0.00293
	sp|Q99JT2|STK26_MOUSE	Stk26	3	3	150000	0.00143			sp|P62751|RL23A_MOUSE	Rpl23a	3	3	330000	0.00398
	sp|E9Q4Z2|ACACB_MOUSE	Acacb	3	3	220000	0.0021			sp|Q6KAR6|EXOC3_MOUSE	Exoc3	3	3	230000	0.00269
	sp|Q8BLN5|ERG7_MOUSE	Lss	3	3	230000	0.00222			sp|Q2NL51|GSK3A_MOUSE	Gsk3a	3	3	140000	0.00166
	sp|P62852|RS25_MOUSE	Rps25	3	3	2000000	0.0187			sp|Q9CQC6|BZW1_MOUSE	Bzw1	3	3	310000	0.0037
	sp|P61255|RL26_MOUSE	Rpl26	3	3	880000	0.00839			sp|P28658|ATX10_MOUSE	Atxn10	3	3	130000	0.00158
	sp|P62301|RS13_MOUSE	Rps13	3	3	880000	0.00839			sp|Q05816|FABP5_MOUSE	Fabp5	3	3	990000	0.0118
	sp|P70182|PI51A_MOUSE	Pip5k1a	3	3	220000	0.00207			sp|Q9JHK4|PGTA_MOUSE	Rabggta	3	3	200000	0.00239
	sp|Q8K354|CBR3_MOUSE	Cbr3	3	3	1700000	0.0162			sp|P35330|ICAM2_MOUSE	Icam2	3	3	270000	0.00318
	sp|O55023|IMPA1_MOUSE	Impa1	3	3	460000	0.00439			sp|P62737|ACTA_MOUSE	Acta2	2	16	340000000	4
	sp|Q05816|FABP5_MOUSE	Fabp5	3	3	1100000	0.011			sp|Q3V3I2|GNAT3_MOUSE	Gnat3	2	9	26000000	0.31
	sp|Q812A2|SRGP3_MOUSE	Srgap3	3	3	320000	0.00305			sp|Q9WV27|AT1A4_MOUSE	Atp1a4	2	6	5700000	0.0685
	sp|Q9CZU6|CISY_MOUSE	Cs	3	3	420000	0.00406			tr|Q6GT24|Q6GT24_MOUSE	Prdx6	2	6	160000	0.00186
	sp|P58774|TPM2_MOUSE	Tpm2	3	3	1100000	0.0107			sp|P17879|HS71B_MOUSE	Hspa1b	2	5	16000000	0.19
	sp|Q93092|TALDO_MOUSE	Taldo1	3	3	730000	0.00696			sp|P62849|RS24_MOUSE	Rps24	2	5	660000	0.00786
	sp|O55222|ILK_MOUSE	Ilk	3	3	220000	0.00214			sp|P08228|SODC_MOUSE	Sod1	2	5	7300000	0.0875
	sp|P30681|HMGB2_MOUSE	Hmgb2	3	3	190000	0.00177			sp|P00375|DYR_MOUSE	Dhfr	2	4	570000	0.00676
	sp|O88545|CSN6_MOUSE	Cops6	3	3	480000	0.00461			sp|Q6PEB6|PHOCN_MOUSE	Mob4	2	4	77000	0.000916
	sp|Q8R146|APEH_MOUSE	Apeh	3	3	190000	0.00186			tr|Q99JX6|Q99JX6_MOUSE	Anxa6	2	4	4500000	0.0533
	sp|Q9D2R0|AACS_MOUSE	Aacs	3	3	650000	0.00624			sp|Q62159|RHOC_MOUSE	Rhoc	2	4	1700000	0.0202
	sp|Q9JKX6|NUDT5_MOUSE	Nudt5	3	3	5000000	0.0475			sp|P61294|RAB6B_MOUSE	Rab6b	2	4	840000	0.01
	sp|P17918|PCNA_MOUSE	Pcna	3	3	260000	0.0025			sp|B2RSH2|GNAI1_MOUSE	Gnai1	2	4	84000	0.001
	sp|Q9CZW4|ACSL3_MOUSE	Acsl3	3	3	1100000	0.0107			sp|Q8BHZ0|FA49A_MOUSE	Fam49a	2	4	690000	0.0082
	sp|P31254|UBA1Y_MOUSE	Uba1y	3	3	1000000	0.00986			sp|Q8BJU0|SGTA_MOUSE	Sgta	2	4	290000	0.00341
	sp|Q9QZE7|TSNAX_MOUSE	Tsnax	3	3	160000	0.00155			tr|A0A1L1SS87|A0A1L1SS87_MOUSE	Slc44a2	2	4	180000	0.00217
	sp|Q91VK1|BZW2_MOUSE	Bzw2	3	3	350000	0.00331			sp|P01887|B2MG_MOUSE	B2m	2	4	860000	0.0103
	sp|Q99LE6|ABCF2_MOUSE	Abcf2	3	3	220000	0.00208			sp|Q60598|SRC8_MOUSE	Cttn	2	3	170000	0.00208
	sp|Q9D711|PIR_MOUSE	Pir	3	3	290000	0.00278			sp|Q9R0Q7|TEBP_MOUSE	Ptges3	2	3	220000	0.00268
	sp|P35330|ICAM2_MOUSE	Icam2	3	3	480000	0.00457			sp|Q9D0J4|ARL2_MOUSE	Arl2	2	3	170000	0.00206
	sp|P62751|RL23A_MOUSE	Rpl23a	3	3	360000	0.00348			sp|P60904|DNJC5_MOUSE	Dnajc5	2	3	240000	0.0029
	sp|Q9JHU9|INO1_MOUSE	Isyna1	3	3	420000	0.00402			sp|Q9WTX5|SKP1_MOUSE	Skp1	2	3	300000	0.00362
	sp|Q3V3I2|GNAT3_MOUSE	Gnat3	2	9	35000000	0.34			sp|O35609|SCAM3_MOUSE	Scamp3	2	3	180000	0.00217
	sp|Q9WV27|AT1A4_MOUSE	Atp1a4	2	7	12000000	0.12			sp|Q8CAY6|THIC_MOUSE	Acat2	2	3	130000	0.00158
	sp|P17879|HS71B_MOUSE	Hspa1b	2	6	27000000	0.25			sp|Q62283|TSN7_MOUSE	Tspan7	2	3	210000	0.00245
	sp|Q8BJU0|SGTA_MOUSE	Sgta	2	6	380000	0.00364			sp|Q9CR57|RL14_MOUSE	Rpl14	2	3	1700000	0.0198
	tr|Q99JX6|Q99JX6_MOUSE	Anxa6	2	5	7100000	0.0682			sp|P62334|PRS10_MOUSE	Psmc6	2	3	320000	0.00388
	sp|Q61820|RANT_MOUSE	Rasl2-9	2	5	7600000	0.0727			sp|Q8BUK6|HOOK3_MOUSE	Hook3	2	3	74000	0.000889
	sp|P11438|LAMP1_MOUSE	Lamp1	2	5	2500000	0.0242			sp|Q9DAR7|DCPS_MOUSE	Dcps	2	3	96000	0.00114
	tr|A0A140DKP8|A0A140DKP8_MOUSE		2	4	65000000	0.62			sp|Q8BHL5|ELMO2_MOUSE	Elmo2	2	3	100000	0.00125
	sp|P19157|GSTP1_MOUSE	Gstp1	2	4	700000	0.00666			sp|P48758|CBR1_MOUSE	Cbr1	2	3	170000	0.00206
	sp|Q6P1F6|2ABA_MOUSE	Ppp2r2a	2	4	870000	0.0083			sp|P35762|CD81_MOUSE	Cd81	2	3	620000	0.00743
	sp|Q62159|RHOC_MOUSE	Rhoc	2	4	2400000	0.0229			sp|P54923|ADPRH_MOUSE	Adprh	2	3	280000	0.00336
	sp|Q99JF5|MVD1_MOUSE	Mvd	2	4	310000	0.00295			sp|Q810B6|ANFY1_MOUSE	Ankfy1	2	3	110000	0.00132
	sp|Q9ET66|PI16_MOUSE	Pi16	2	4	1100000	0.0105			sp|P97461|RS5_MOUSE	Rps5	2	3	360000	0.00425
	sp|P08228|SODC_MOUSE	Sod1	2	4	7800000	0.075			sp|Q8BNY6|NCS1_MOUSE	Ncs1	2	3	190000	0.00228
	sp|P35456|UPAR_MOUSE	Plaur	2	4	650000	0.00626			sp|Q9D5R2|WDR20_MOUSE	Wdr20	2	3	130000	0.00155
	sp|Q99LD4|CSN1_MOUSE	Gps1	2	4	240000	0.00229			sp|O35566|CD151_MOUSE	Cd151	2	3	390000	0.00464
	sp|Q9CQ65|MTAP_MOUSE	Mtap	2	3	570000	0.00548			sp|Q6ZWU9|RS27_MOUSE	Rps27	2	3	710000	0.00842
	sp|Q60598|SRC8_MOUSE	Cttn	2	3	280000	0.00269			sp|P07742|RIR1_MOUSE	Rrm1	2	3	200000	0.00237
	sp|Q8R5C5|ACTY_MOUSE	Actr1b	2	3	470000	0.00448			sp|Q61081|CDC37_MOUSE	Cdc37	2	3	140000	0.00163
	sp|O35609|SCAM3_MOUSE	Scamp3	2	3	240000	0.00231			sp|Q64337|SQSTM_MOUSE	Sqstm1	2	3	170000	0.00202
	sp|Q61239|FNTA_MOUSE	Fnta	2	3	200000	0.0019			sp|P62743|AP2S1_MOUSE	Ap2s1	2	3	610000	0.00727
	sp|P48758|CBR1_MOUSE	Cbr1	2	3	370000	0.00356			sp|Q9ET66|PI16_MOUSE	Pi16	2	3	690000	0.00819
	sp|Q3UMB9|WASC4_MOUSE	Washc4	2	3	130000	0.00124			sp|O35226|PSMD4_MOUSE	Psmd4	2	3	380000	0.0045
	sp|P10518|HEM2_MOUSE	Alad	2	3	410000	0.00389			sp|Q64433|CH10_MOUSE	Hspe1	2	3	320000	0.00381
	sp|P63024|VAMP3_MOUSE	Vamp3	2	3	650000	0.00623			sp|Q60634|FLOT2_MOUSE	Flot2	2	3	140000	0.00165
	sp|P97461|RS5_MOUSE	Rps5	2	3	430000	0.00407			sp|Q9R1P0|PSA4_MOUSE	Psma4	2	3	1000000	0.0124
	sp|Q99J99|THTM_MOUSE	Mpst	2	3	140000	0.00135			sp|P41731|CD63_MOUSE	Cd63	2	3	500000	0.00594
	sp|Q9QZM0|UBQL2_MOUSE	Ubqln2	2	3	590000	0.00568			sp|Q93092|TALDO_MOUSE	Taldo1	2	3	840000	0.01
	sp|P97855|G3BP1_MOUSE	G3bp1	2	3	120000	0.00113			sp|P35456|UPAR_MOUSE	Plaur	2	3	450000	0.00534
	sp|Q91YE6|IPO9_MOUSE	Ipo9	2	3	150000	0.00147			sp|P62858|RS28_MOUSE	Rps28	2	3	680000	0.00809
	sp|O89053|COR1A_MOUSE	Coro1a	2	3	190000	0.0018			sp|Q921J2|RHEB_MOUSE	Rheb	2	2	240000	0.00281
	sp|Q60931|VDAC3_MOUSE	Vdac3	2	3	200000	0.00188			sp|P32507|NECT2_MOUSE	Nectin2	2	2	71000	0.00085
	sp|Q9D1G5|LRC57_MOUSE	Lrrc57	2	3	190000	0.00177			sp|Q9R1P1|PSB3_MOUSE	Psmb3	2	2	370000	0.00441
	sp|Q9CPU0|LGUL_MOUSE	Glo1	2	3	160000	0.00157			sp|Q8VE33|GD1L1_MOUSE	Gdap1l1	2	2	160000	0.00188
	sp|P28474|ADHX_MOUSE	Adh5	2	3	480000	0.00458			sp|P0C0A3|CHMP6_MOUSE	Chmp6	2	2	240000	0.00284
	sp|Q99JI6|RAP1B_MOUSE	Rap1b	2	3	440000	0.00424			sp|Q63918|SDPR_MOUSE	Sdpr	2	2	80000	0.000959
	sp|P49312|ROA1_MOUSE	Hnrnpa1	2	3	1300000	0.0126			sp|Q5M8N0|CNRP1_MOUSE	Cnrip1	2	2	220000	0.00261
	sp|P70349|HINT1_MOUSE	Hint1	2	3	4300000	0.0411			sp|Q61239|FNTA_MOUSE	Fnta	2	2	96000	0.00114
	sp|Q9ERF3|WDR61_MOUSE	Wdr61	2	3	96000	0.000914			sp|P63024|VAMP3_MOUSE	Vamp3	2	2	320000	0.00387
	sp|Q62448|IF4G2_MOUSE	Eif4g2	2	3	110000	0.00105			sp|P63330|PP2AA_MOUSE	Ppp2ca	2	2	580000	0.00693
	sp|Q9JJU8|SH3L1_MOUSE	Sh3bgrl	2	3	170000	0.00164			sp|Q8CIP5|DISP2_MOUSE	Disp2	2	2	130000	0.00161
	sp|O70310|NMT1_MOUSE	Nmt1	2	3	54000	0.000516			sp|P97355|SPSY_MOUSE	Sms	2	2	180000	0.00215
	sp|P34022|RANG_MOUSE	Ranbp1	2	3	2300000	0.022			sp|Q9R1T2|SAE1_MOUSE	Sae1	2	2	35000	0.000417
	sp|P36536|SAR1A_MOUSE	Sar1a	2	3	830000	0.00791			tr|B9EKK3|B9EKK3_MOUSE	Iqgap2	2	2	130000	0.00155
	sp|O35841|API5_MOUSE	Api5	2	3	130000	0.00123			sp|O35643|AP1B1_MOUSE	Ap1b1	2	2	100000	0.00122
	sp|Q61187|TS101_MOUSE	Tsg101	2	3	570000	0.00546			sp|P47955|RLA1_MOUSE	Rplp1	2	2	460000	0.00546
	sp|Q8C570|RAE1L_MOUSE	Rae1	2	3	190000	0.00181			sp|Q7TNP2|2AAB_MOUSE	Ppp2r1b	2	2	140000	0.00164
	sp|Q9Z0U0|XPR1_MOUSE	Xpr1	2	3	92000	0.000884			sp|Q9D1G1|RAB1B_MOUSE	Rab1b	2	2	530000	0.00628
	sp|P70297|STAM1_MOUSE	Stam	2	3	150000	0.0014			sp|O70311|NMT2_MOUSE	Nmt2	2	2	96000	0.00114
	sp|O09167|RL21_MOUSE	Rpl21	2	3	210000	0.00202			sp|Q8R105|VP37C_MOUSE	Vps37c	2	2	120000	0.00146
	sp|Q99KK9|SYHM_MOUSE	Hars2	2	3	500000	0.00478			sp|Q99J99|THTM_MOUSE	Mpst	2	2	67000	0.000797
	tr|Q6GT24|Q6GT24_MOUSE	Prdx6	2	3	140000	0.00137			sp|Q8BGS1|E41L5_MOUSE	Epb41l5	2	2	93000	0.00111
	sp|Q8C145|S39A6_MOUSE	Slc39a6	2	3	340000	0.00326			sp|Q91YE6|IPO9_MOUSE	Ipo9	2	2	85000	0.00101
	sp|Q91W53|GOGA7_MOUSE	Golga7	2	3	440000	0.00421			sp|Q5SUR0|PUR4_MOUSE	Pfas	2	2	120000	0.00147
	sp|Q80UG2|PLXA4_MOUSE	Plxna4	2	3	190000	0.00185			sp|Q9DCK3|TSN4_MOUSE	Tspan4	2	2	1100000	0.0136
	sp|Q80UM3|NAA15_MOUSE	Naa15	2	3	250000	0.0024			sp|P35803|GPM6B_MOUSE	Gpm6b	2	2	550000	0.0066
	sp|P48193|41_MOUSE	Epb41	2	3	650000	0.00625			sp|Q8CBW3|ABI1_MOUSE	Abi1	2	2	870000	0.0103
	sp|Q9ERD6|RGPS2_MOUSE	Ralgps2	2	3	240000	0.00232			sp|Q9D1G5|LRC57_MOUSE	Lrrc57	2	2	98000	0.00117
	sp|Q921J2|RHEB_MOUSE	Rheb	2	2	330000	0.00315			sp|O89017|LGMN_MOUSE	Lgmn	2	2	28000	0.000329
	sp|P0C0A3|CHMP6_MOUSE	Chmp6	2	2	330000	0.00312			sp|Q60668|HNRPD_MOUSE	Hnrnpd	2	2	450000	0.00535
	sp|Q9CR57|RL14_MOUSE	Rpl14	2	2	1200000	0.0116			sp|Q9D358|PPAC_MOUSE	Acp1	2	2	410000	0.0049
	sp|P00375|DYR_MOUSE	Dhfr	2	2	480000	0.00455			sp|Q9Z2X1|HNRPF_MOUSE	Hnrnpf	2	2	200000	0.00242
	sp|Q7TNP2|2AAB_MOUSE	Ppp2r1b	2	2	130000	0.00128			sp|P61264|STX1B_MOUSE	Stx1b	2	2	180000	0.0022
	sp|Q9R0Q7|TEBP_MOUSE	Ptges3	2	2	210000	0.00197			sp|Q8VE88|F1142_MOUSE	Fam114a2	2	2	79000	0.000939
	sp|Q8CIP5|DISP2_MOUSE	Disp2	2	2	270000	0.00259			sp|Q9DBC7|KAP0_MOUSE	Prkar1a	2	2	290000	0.00352
	sp|Q8R105|VP37C_MOUSE	Vps37c	2	2	130000	0.00128			sp|P36536|SAR1A_MOUSE	Sar1a	2	2	470000	0.00563
	sp|P47955|RLA1_MOUSE	Rplp1	2	2	480000	0.00463			sp|P60670|NPL4_MOUSE	Nploc4	2	2	62000	0.000744
	sp|Q9CQ80|VPS25_MOUSE	Vps25	2	2	70000	0.00067			sp|Q8VBV7|CSN8_MOUSE	Cops8	2	2	180000	0.00215
	sp|Q9DCK3|TSN4_MOUSE	Tspan4	2	2	1300000	0.0129			tr|Q3UWL8|Q3UWL8_MOUSE	Pfdn4	2	2	360000	0.0043
	sp|Q9CQ48|NUDC2_MOUSE	Nudcd2	2	2	120000	0.00115			sp|C0HKE3|H2A1D_MOUSE	Hist1h2ad	2	2	420000	0.00503
	sp|Q60676|PPP5_MOUSE	Ppp5c	2	2	250000	0.00239			sp|Q9CQ80|VPS25_MOUSE	Vps25	2	2	55000	0.000653
	sp|Q9WTX6|CUL1_MOUSE	Cul1	2	2	120000	0.00111			sp|Q61206|PA1B2_MOUSE	Pafah1b2	2	2	250000	0.00297
	sp|Q3UQN2|FCHO2_MOUSE	Fcho2	2	2	81000	0.000772			sp|Q9Z1Z0|USO1_MOUSE	Uso1	2	2	82000	0.000973
	sp|P40124|CAP1_MOUSE	Cap1	2	2	240000	0.00234			sp|Q9Z2M7|PMM2_MOUSE	Pmm2	2	2	220000	0.00265
	sp|P62141|PP1B_MOUSE	Ppp1cb	2	2	130000	0.00125			sp|Q61701|ELAV4_MOUSE	Elavl4	2	2	130000	0.00152
	sp|Q60668|HNRPD_MOUSE	Hnrnpd	2	2	600000	0.00573			sp|O89053|COR1A_MOUSE	Coro1a	2	2	110000	0.0013
	sp|Q9R1P1|PSB3_MOUSE	Psmb3	2	2	410000	0.0039			sp|Q9D8B3|CHM4B_MOUSE	Chmp4b	2	2	180000	0.00219
	sp|Q9WTX5|SKP1_MOUSE	Skp1	2	2	360000	0.00347			sp|P60867|RS20_MOUSE	Rps20	2	2	1400000	0.0163
	sp|O88543|CSN3_MOUSE	Cops3	2	2	310000	0.00295			sp|Q8VE37|RCC1_MOUSE	Rcc1	2	2	28000	0.000334
	sp|P23591|FCL_MOUSE	Tsta3	2	2	1400000	0.013			sp|Q64152|BTF3_MOUSE	Btf3	2	2	34000	0.000406
	sp|Q9CQ60|6PGL_MOUSE	Pgls	2	2	440000	0.00419			sp|Q9D0M1|KPRA_MOUSE	Prpsap1	2	2	140000	0.00171
	sp|Q9D1G1|RAB1B_MOUSE	Rab1b	2	2	410000	0.00392			sp|Q99JI6|RAP1B_MOUSE	Rap1b	2	2	250000	0.00304
	sp|Q9CWZ7|SNAG_MOUSE	Napg	2	2	160000	0.00149			sp|Q9D0F9|PGM1_MOUSE	Pgm1	2	2	210000	0.00253
	sp|P25206|MCM3_MOUSE	Mcm3	2	2	200000	0.00195			sp|P49945|FRIL2_MOUSE	Ftl2	2	2	450000	0.00537
	sp|P63158|HMGB1_MOUSE	Hmgb1	2	2	240000	0.00227			sp|Q9D898|ARP5L_MOUSE	Arpc5l	2	2	320000	0.00379
	sp|P97355|SPSY_MOUSE	Sms	2	2	130000	0.00126			sp|Q61599|GDIR2_MOUSE	Arhgdib	2	2	110000	0.00128
	sp|Q9R0N0|GALK1_MOUSE	Galk1	2	2	530000	0.00508			sp|Q61881|MCM7_MOUSE	Mcm7	2	2	120000	0.0014
	sp|Q9CS42|PRPS2_MOUSE	Prps2	2	2	210000	0.00201			sp|Q71LX4|TLN2_MOUSE	Tln2	2	2	27000	0.000328
	tr|Q3UWL8|Q3UWL8_MOUSE	Pfdn4	2	2	350000	0.00333			sp|Q8R059|GALE_MOUSE	Gale	2	2	82000	0.000983
	sp|P40336|VP26A_MOUSE	Vps26a	2	2	250000	0.00241			sp|P40124|CAP1_MOUSE	Cap1	2	2	210000	0.00249
	sp|Q9D358|PPAC_MOUSE	Acp1	2	2	620000	0.00596			sp|Q99J77|SIAS_MOUSE	Nans	2	2	280000	0.00339
	sp|Q8VBV7|CSN8_MOUSE	Cops8	2	2	180000	0.00172			sp|Q91WU5|AS3MT_MOUSE	As3mt	2	2	180000	0.00212
	sp|Q9CPR4|RL17_MOUSE	Rpl17	2	2	470000	0.00452			sp|P59325|IF5_MOUSE	Eif5	2	2	120000	0.00139
	sp|Q8BUK6|HOOK3_MOUSE	Hook3	2	2	61000	0.00058			sp|P58854|GCP3_MOUSE	Tubgcp3	2	2	16000	0.000189
	tr|Q8VCG1|Q8VCG1_MOUSE	Dut	2	2	140000	0.00132			sp|Q99LC5|ETFA_MOUSE	Etfa	2	2	160000	0.00195
	sp|O54829|RGS7_MOUSE	Rgs7	2	2	150000	0.00145			sp|Q60931|VDAC3_MOUSE	Vdac3	2	2	140000	0.00169
	sp|O35598|ADA10_MOUSE	Adam10	2	2	400000	0.00381			sp|Q61151|2A5E_MOUSE	Ppp2r5e	2	2	44000	0.000521
	sp|O35344|IMA4_MOUSE	Kpna3	2	2	51000	0.000491			sp|P01942|HBA_MOUSE	Hba	2	2	1700000	0.0206
	sp|P35762|CD81_MOUSE	Cd81	2	2	460000	0.00437			sp|P25206|MCM3_MOUSE	Mcm3	2	2	100000	0.00122
	sp|Q9QZE5|COPG1_MOUSE	Copg1	2	2	47000	0.000451			sp|Q8K183|PDXK_MOUSE	Pdxk	2	2	140000	0.00168
	sp|O88456|CPNS1_MOUSE	Capns1	2	2	120000	0.00117			sp|Q9CQX2|CYB5B_MOUSE	Cyb5b	2	2	400000	0.00477
	sp|Q8BUV3|GEPH_MOUSE	Gphn	2	2	98000	0.000933			sp|Q01768|NDKB_MOUSE	Nme2	2	2	1200000	0.0142
	sp|Q60631|GRB2_MOUSE	Grb2	2	2	150000	0.00144			tr|Q1W5W7|Q1W5W7_MOUSE	gag-pol	2	2	140000	0.00168
	sp|Q9D9M2|UBP12_MOUSE	Usp12	2	2	110000	0.00106			sp|Q9D9M2|UBP12_MOUSE	Usp12	2	2	82000	0.000975
	sp|P59325|IF5_MOUSE	Eif5	2	2	160000	0.00151			sp|P62855|RS26_MOUSE	Rps26	2	2	1100000	0.0136
	sp|Q3THS6|METK2_MOUSE	Mat2a	2	2	320000	0.00309			sp|Q60875|ARHG2_MOUSE	Arhgef2	2	2	46000	0.000545
	sp|Q9D6Z1|NOP56_MOUSE	Nop56	2	2	88000	0.000845			sp|Q8CG76|ARK72_MOUSE	Akr7a2	2	2	180000	0.00212
	sp|P62855|RS26_MOUSE	Rps26	2	2	1300000	0.012			sp|P28271|ACOC_MOUSE	Aco1	2	2	100000	0.00125
	sp|Q8BH04|PCKGM_MOUSE	Pck2	2	2	100000	0.001			sp|Q6P1F6|2ABA_MOUSE	Ppp2r2a	2	2	310000	0.00366
	sp|P21279|GNAQ_MOUSE	Gnaq	2	2	350000	0.00334			sp|Q9Z1D1|EIF3G_MOUSE	Eif3g	2	2	120000	0.00147
	sp|P28352|APEX1_MOUSE	Apex1	2	2	120000	0.00112			sp|Q08943|SSRP1_MOUSE	Ssrp1	2	2	47000	0.000561
	sp|Q8CIB5|FERM2_MOUSE	Fermt2	2	2	13000	0.000128			sp|P52332|JAK1_MOUSE	Jak1	2	2	56000	0.000669
	tr|G5E8R2|G5E8R2_MOUSE	Tpm1	2	2	290000	0.0028			sp|Q9JJK2|LANC2_MOUSE	Lancl2	2	2	82000	0.000983
	sp|Q8C2E7|WASC5_MOUSE	Washc5	2	2	54000	0.00052			sp|P28474|ADHX_MOUSE	Adh5	2	2	310000	0.00373
	sp|C0HKE3|H2A1D_MOUSE	Hist1h2ad	2	2	540000	0.00521			sp|Q60631|GRB2_MOUSE	Grb2	2	2	120000	0.00144
	sp|Q8K2Z4|CND1_MOUSE	Ncapd2	2	2	98000	0.000936			sp|P70414|NAC1_MOUSE	Slc8a1	2	2	22000	0.000257
	sp|Q8K1S3|UNC5B_MOUSE	Unc5b	2	2	68000	0.00065			sp|Q8CIN4|PAK2_MOUSE	Pak2	2	2	73000	0.000865
	sp|O70591|PFD2_MOUSE	Pfdn2	2	2	400000	0.00384			sp|P61226|RAP2B_MOUSE	Rap2b	2	2	210000	0.00251
	sp|Q61206|PA1B2_MOUSE	Pafah1b2	2	2	330000	0.0032			sp|P11438|LAMP1_MOUSE	Lamp1	2	2	810000	0.00971
	sp|P61211|ARL1_MOUSE	Arl1	2	2	180000	0.00177			sp|P15208|INSR_MOUSE	Insr	2	2	140000	0.00165
	sp|P68181|KAPCB_MOUSE	Prkacb	2	2	160000	0.0015			tr|G5E8R2|G5E8R2_MOUSE	Tpm1	2	2	300000	0.00356
	sp|P97822|AN32E_MOUSE	Anp32e	2	2	120000	0.00119			sp|Q9Z0N2|IF2H_MOUSE	Eif2s3y	2	2	360000	0.00426
	sp|P70460|VASP_MOUSE	Vasp	2	2	390000	0.00376			sp|O35841|API5_MOUSE	Api5	2	2	47000	0.000565
	sp|Q8CFE6|S38A2_MOUSE	Slc38a2	2	2	1100000	0.0105			sp|Q91VH2|SNX9_MOUSE	Snx9	2	2	120000	0.00137
	sp|P12367|KAP2_MOUSE	Prkar2a	2	2	160000	0.00148			sp|Q9WV02|RBMX_MOUSE	Rbmx	2	2	180000	0.00214
	sp|Q8VBW6|ULA1_MOUSE	Nae1	2	2	120000	0.00112			sp|Q9JJU8|SH3L1_MOUSE	Sh3bgrl	2	2	95000	0.00113
	sp|Q8R0J7|VP37B_MOUSE	Vps37b	2	2	130000	0.00123			sp|P32067|LA_MOUSE	Ssb	2	2	180000	0.00213
	tr|Q91YX7|Q91YX7_MOUSE	Rasa1	2	2	130000	0.00127			sp|Q99JT2|STK26_MOUSE	Stk26	2	2	83000	0.000987
	sp|P21956|MFGM_MOUSE	Mfge8	2	2	200000	0.00187			sp|O54988|SLK_MOUSE	Slk	2	2	140000	0.00164
	sp|P62267|RS23_MOUSE	Rps23	2	2	740000	0.00705			sp|Q61548|AP180_MOUSE	Snap91	2	2	260000	0.00309
	sp|Q5EG47|AAPK1_MOUSE	Prkaa1	2	2	140000	0.00134			sp|Q99JX4|EIF3M_MOUSE	Eif3m	2	2	86000	0.00102
	sp|O89017|LGMN_MOUSE	Lgmn	2	2	52000	0.000498			sp|Q64008|RAB34_MOUSE	Rab34	2	2	97000	0.00116
	sp|Q08093|CNN2_MOUSE	Cnn2	2	2	77000	0.000736			sp|P67778|PHB_MOUSE	Phb	2	2	57000	0.000682
	sp|P32883|RASK_MOUSE	Kras	2	2	1100000	0.0106			sp|Q9CQ60|6PGL_MOUSE	Pgls	2	2	370000	0.00436
	sp|Q8BY87|UBP47_MOUSE	Usp47	2	2	130000	0.00129			sp|P10404|ENV1_MOUSE		2	2	450000	0.00538
	sp|Q3THK7|GUAA_MOUSE	Gmps	2	2	79000	0.000758			sp|Q9JL26|FMNL1_MOUSE	Fmnl1	2	2	81000	0.000971
	sp|Q8BJ71|NUP93_MOUSE	Nup93	2	2	70000	0.000674			sp|P18653|KS6A1_MOUSE	Rps6ka1	2	2	290000	0.00349
	sp|P60867|RS20_MOUSE	Rps20	2	2	1600000	0.0153			sp|P49615|CDK5_MOUSE	Cdk5	2	2	87000	0.00104
	sp|Q8K1M6|DNM1L_MOUSE	Dnm1l	2	2	42000	0.0004			sp|Q64442|DHSO_MOUSE	Sord	2	2	160000	0.00187
	sp|Q9D5R2|WDR20_MOUSE	Wdr20	2	2	80000	0.000767			sp|Q3UM45|PP1R7_MOUSE	Ppp1r7	2	2	200000	0.00243
	sp|Q62283|TSN7_MOUSE	Tspan7	2	2	210000	0.002			sp|Q99LN9|DOHH_MOUSE	Dohh	2	2	63000	0.000754
	sp|Q9EPK7|XPO7_MOUSE	Xpo7	2	2	50000	0.000478			sp|Q80UG2|PLXA4_MOUSE	Plxna4	2	2	72000	0.000858
	sp|Q05512|MARK2_MOUSE	Mark2	2	2	150000	0.00144			sp|Q61166|MARE1_MOUSE	Mapre1	2	2	140000	0.00161
	sp|Q63918|SDPR_MOUSE	Sdpr	2	2	87000	0.000833			sp|Q8BH69|SPS1_MOUSE	Sephs1	2	2	55000	0.000656
	sp|P35803|GPM6B_MOUSE	Gpm6b	2	2	960000	0.0092			sp|Q9QY06|MYO9B_MOUSE	Myo9b	2	2	51000	0.000609
	sp|Q8BGB7|ENOPH_MOUSE	Enoph1	2	2	150000	0.00146			sp|P60335|PCBP1_MOUSE	Pcbp1	2	2	490000	0.00579
	sp|Q9WV60|GSK3B_MOUSE	Gsk3b	2	2	310000	0.00295			sp|Q9WV55|VAPA_MOUSE	Vapa	2	2	330000	0.00389
	sp|P10404|ENV1_MOUSE		2	2	570000	0.0055			sp|Q62448|IF4G2_MOUSE	Eif4g2	2	2	53000	0.000627
	sp|Q6A0D4|RFTN1_MOUSE	Rftn1	2	2	270000	0.00257			sp|Q9ES00|UBE4B_MOUSE	Ube4b	2	2	100000	0.0012
	sp|P70414|NAC1_MOUSE	Slc8a1	2	2	31000	0.0003			sp|O88952|LIN7C_MOUSE	Lin7c	2	2	630000	0.00756
	sp|P54103|DNJC2_MOUSE	Dnajc2	2	2	69000	0.000664			sp|P62267|RS23_MOUSE	Rps23	2	2	450000	0.00542
	sp|P31230|AIMP1_MOUSE	Aimp1	2	2	240000	0.00226			sp|Q9QY30|ABCBB_MOUSE	Abcb11	2	2	250000	0.00297
	sp|P52479|UBP10_MOUSE	Usp10	2	2	120000	0.00116			sp|P58774|TPM2_MOUSE	Tpm2	2	2	740000	0.00887
	sp|P26369|U2AF2_MOUSE	U2af2	2	2	280000	0.00264			sp|Q9WTX6|CUL1_MOUSE	Cul1	2	2	110000	0.00137
	sp|Q8BFZ3|ACTBL_MOUSE	Actbl2	2	2	64000000	0.61			sp|P13020|GELS_MOUSE	Gsn	2	2	81000	0.000972
	sp|Q3UA06|PCH2_MOUSE	Trip13	2	2	200000	0.00191			sp|Q9CPW4|ARPC5_MOUSE	Arpc5	2	2	1100000	0.0129
	tr|A0JLN1|A0JLN1_MOUSE	Srp72	2	2	99000	0.000943			sp|Q61072|ADAM9_MOUSE	Adam9	2	2	180000	0.0021
	sp|Q8CG76|ARK72_MOUSE	Akr7a2	2	2	190000	0.00183			sp|Q8C145|S39A6_MOUSE	Slc39a6	2	2	240000	0.00284
	sp|Q6ZPE2|MTMR5_MOUSE	Sbf1	2	2	120000	0.00118			sp|P99029|PRDX5_MOUSE	Prdx5	2	2	31000	0.000364
	sp|P62849|RS24_MOUSE	Rps24	2	2	330000	0.00319			tr|Q8VCG1|Q8VCG1_MOUSE	Dut	2	2	98000	0.00116
	sp|Q9CX34|SGT1_MOUSE	Sugt1	2	2	91000	0.000867			sp|O54774|AP3D1_MOUSE	Ap3d1	2	2	100000	0.00125
	sp|Q9CQ92|FIS1_MOUSE	Fis1	2	2	64000	0.00061			tr|Q3TFD0|Q3TFD0_MOUSE	Shmt2	2	2	240000	0.00286
	sp|Q8K2V6|IPO11_MOUSE	Ipo11	2	2	100000	0.000954			sp|P56376|ACYP1_MOUSE	Acyp1	2	2	82000	0.000983
	sp|Q8VEM8|MPCP_MOUSE	Slc25a3	2	2	260000	0.00246			sp|P53810|PIPNA_MOUSE	Pitpna	2	2	180000	0.00215
	sp|Q9CPW4|ARPC5_MOUSE	Arpc5	2	2	1300000	0.0127			sp|Q9JIM1|S29A1_MOUSE	Slc29a1	2	2	610000	0.00727
	sp|Q8BHL5|ELMO2_MOUSE	Elmo2	2	2	93000	0.000894			sp|Q9D1K2|VATF_MOUSE	Atp6v1f	2	2	70000	0.000833
	sp|P14094|AT1B1_MOUSE	Atp1b1	2	2	430000	0.00407			sp|Q8K2P7|S38A1_MOUSE	Slc38a1	2	2	1100000	0.0129
	sp|Q3B7Z2|OSBP1_MOUSE	Osbp	2	2	190000	0.00183			sp|Q8K2V6|IPO11_MOUSE	Ipo11	2	2	83000	0.000994
	sp|Q61548|AP180_MOUSE	Snap91	2	2	380000	0.00362			sp|Q91W53|GOGA7_MOUSE	Golga7	2	2	380000	0.0045
	sp|Q64442|DHSO_MOUSE	Sord	2	2	150000	0.0014			sp|Q9R1B9|SLIT2_MOUSE	Slit2	2	2	40000	0.000473
	sp|Q9QXG4|ACSA_MOUSE	Acss2	2	2	93000	0.000889			sp|Q6X893|CTL1_MOUSE	Slc44a1	2	2	91000	0.00109
	sp|Q99LD9|EI2BB_MOUSE	Eif2b2	2	2	95000	0.000907			sp|P42567|EPS15_MOUSE	Eps15	2	2	31000	0.000365
	sp|Q8BU31|RAP2C_MOUSE	Rap2c	2	2	110000	0.0011			sp|P39054|DYN2_MOUSE	Dnm2	2	2	110000	0.00137
	sp|Q9QYC0|ADDA_MOUSE	Add1	2	2	140000	0.00137			sp|P32883|RASK_MOUSE	Kras	2	2	910000	0.0109
	sp|Q3TKR3|NAL4C_MOUSE	Nlrp4c	2	2	150000	0.00139			sp|P12367|KAP2_MOUSE	Prkar2a	2	2	110000	0.00126
	sp|Q3TYX3|SMYD5_MOUSE	Smyd5	2	2	180000	0.00172			sp|O35864|CSN5_MOUSE	Cops5	2	2	410000	0.00489
	sp|Q3UM45|PP1R7_MOUSE	Ppp1r7	2	2	610000	0.00587			sp|Q9CQI3|GMFB_MOUSE	Gmfb	2	2	260000	0.00309
	sp|Q9Z204|HNRPC_MOUSE	Hnrnpc	2	2	140000	0.00136			sp|Q8R010|AIMP2_MOUSE	Aimp2	2	2	200000	0.00237
	sp|P32233|DRG1_MOUSE	Drg1	2	2	92000	0.000876			sp|Q8C8U0|LIPB1_MOUSE	Ppfibp1	2	2	310000	0.00364
	tr|F8VQ05|F8VQ05_MOUSE	Fryl	2	2	93000	0.000886			sp|Q9QZC2|PLXC1_MOUSE	Plxnc1	2	2	37000	0.000439
	sp|Q9CY64|BIEA_MOUSE	Blvra	2	2	140000	0.00135			sp|Q8R146|APEH_MOUSE	Apeh	2	2	75000	0.0009
	sp|Q9Z1D1|EIF3G_MOUSE	Eif3g	2	2	200000	0.00188			sp|Q60872|IF1A_MOUSE	Eif1a	2	2	310000	0.00367
	sp|Q61599|GDIR2_MOUSE	Arhgdib	2	2	150000	0.00141			sp|Q9JIS8|S12A4_MOUSE	Slc12a4	2	2	47000	0.000566
	sp|Q9CZ04|CSN7A_MOUSE	Cops7a	2	2	250000	0.00243			sp|Q9Z204|HNRPC_MOUSE	Hnrnpc	2	2	130000	0.00151
	sp|P62743|AP2S1_MOUSE	Ap2s1	2	2	370000	0.0035			sp|Q8K1S3|UNC5B_MOUSE	Unc5b	2	2	170000	0.00199
	sp|O35215|DOPD_MOUSE	Ddt	2	2	420000	0.00405			sp|P61924|COPZ1_MOUSE	Copz1	2	2	110000	0.00127
	sp|Q61072|ADAM9_MOUSE	Adam9	2	2	230000	0.00223			sp|P48774|GSTM5_MOUSE	Gstm5	2	2	230000	0.0028
	sp|O35316|SC6A6_MOUSE	Slc6a6	2	2	240000	0.0023			sp|Q812A2|SRGP3_MOUSE	Srgap3	2	2	180000	0.00219
	sp|O55100|SNG1_MOUSE	Syngr1	2	2	260000	0.00252			sp|P14094|AT1B1_MOUSE	Atp1b1	2	2	310000	0.00371
	sp|P62082|RS7_MOUSE	Rps7	2	2	400000	0.0038			sp|Q3B7Z2|OSBP1_MOUSE	Osbp	2	2	120000	0.00147
	sp|Q61701|ELAV4_MOUSE	Elavl4	2	2	90000	0.000858			sp|Q3THK7|GUAA_MOUSE	Gmps	2	2	30000	0.000356
	sp|P35279|RAB6A_MOUSE	Rab6a	2	2	220000	0.00213			sp|P52479|UBP10_MOUSE	Usp10	2	2	100000	0.00121
	sp|Q80WQ2|VAC14_MOUSE	Vac14	2	2	130000	0.0012			sp|Q9CZU6|CISY_MOUSE	Cs	2	2	280000	0.00335
	sp|Q8BHN3|GANAB_MOUSE	Ganab	2	2	76000	0.00073			sp|Q08093|CNN2_MOUSE	Cnn2	2	2	210000	0.00255
	sp|Q9CQI3|GMFB_MOUSE	Gmfb	2	2	200000	0.00192			sp|A2AWA9|RBGP1_MOUSE	Rabgap1	2	2	62000	0.000746
	sp|O70293|GRK6_MOUSE	Grk6	2	2	190000	0.00178			sp|Q9CRC8|LRC40_MOUSE	Lrrc40	2	2	69000	0.000829
	sp|Q8R307|VPS18_MOUSE	Vps18	2	2	39000	0.000372			sp|Q9QYC0|ADDA_MOUSE	Add1	2	2	130000	0.00151
	sp|Q99J45|NRBP_MOUSE	Nrbp1	2	2	100000	0.000971			sp|Q8C4Q6|AIDA_MOUSE	Aida	2	2	80000	0.000955
	sp|P35585|AP1M1_MOUSE	Ap1m1	2	2	130000	0.00124			sp|Q0VGY8|TANC1_MOUSE	Tanc1	2	2	33000	0.000398
	sp|Q9JKK1|STX6_MOUSE	Stx6	2	2	38000	0.000366			sp|Q91YN9|BAG2_MOUSE	Bag2	2	2	160000	0.00194
	tr|Q1W5W7|Q1W5W7_MOUSE	gag-pol	2	2	180000	0.00171			sp|Q8BU31|RAP2C_MOUSE	Rap2c	2	2	90000	0.00108
	sp|O08848|RO60_MOUSE	Trove2	2	2	210000	0.00203			sp|Q8VCT3|AMPB_MOUSE	Rnpep	2	2	110000	0.00134
	sp|Q8C8U0|LIPB1_MOUSE	Ppfibp1	2	2	290000	0.00281			sp|O35215|DOPD_MOUSE	Ddt	2	2	190000	0.00225
	sp|Q9Z1T1|AP3B1_MOUSE	Ap3b1	2	2	110000	0.0011			sp|O55100|SNG1_MOUSE	Syngr1	2	2	220000	0.00258
	sp|Q99NB9|SF3B1_MOUSE	Sf3b1	2	2	98000	0.000939			sp|Q922R8|PDIA6_MOUSE	Pdia6	2	2	100000	0.0012
	sp|P54823|DDX6_MOUSE	Ddx6	2	2	200000	0.00194			sp|O88653|LTOR3_MOUSE	Lamtor3	2	2	99000	0.00119
	sp|Q9CQX5|CLDN1_MOUSE	Cldnd1	2	2	110000	0.00104			sp|O09167|RL21_MOUSE	Rpl21	2	2	160000	0.00196
	sp|Q8BHZ0|FA49A_MOUSE	Fam49a	2	2	1700000	0.0159			sp|Q9CZ04|CSN7A_MOUSE	Cops7a	2	2	140000	0.00165
	sp|Q8BVG4|DPP9_MOUSE	Dpp9	2	2	71000	0.000677			sp|P97454|SMAD5_MOUSE	Smad5	2	2	110000	0.00126
	sp|P28271|ACOC_MOUSE	Aco1	2	2	110000	0.00101			sp|Q99LC8|EI2BA_MOUSE	Eif2b1	2	2	68000	0.000814
	sp|Q91YN9|BAG2_MOUSE	Bag2	2	2	150000	0.00146			sp|Q8CG48|SMC2_MOUSE	Smc2	2	2	200000	0.00239
	sp|O08810|U5S1_MOUSE	Eftud2	2	2	51000	0.00049			sp|Q9QZ88|VPS29_MOUSE	Vps29	2	2	350000	0.00418
	sp|P58069|RASA2_MOUSE	Rasa2	2	2	48000	0.000455			sp|Q8BG60|TXNIP_MOUSE	Txnip	2	2	62000	0.000742
	sp|Q6P5F7|TTYH3_MOUSE	Ttyh3	2	2	200000	0.0019			sp|Q8BH43|WASF2_MOUSE	Wasf2	2	2	310000	0.00364
	sp|Q9JIM1|S29A1_MOUSE	Slc29a1	2	2	870000	0.0083			sp|Q80WQ2|VAC14_MOUSE	Vac14	2	2	100000	0.00124
	sp|P97494|GSH1_MOUSE	Gclc	2	2	75000	0.000717			sp|Q9D6R2|IDH3A_MOUSE	Idh3a	2	2	110000	0.00135
	sp|P55821|STMN2_MOUSE	Stmn2	2	2	99000	0.000951			sp|Q99KK9|SYHM_MOUSE	Hars2	2	2	270000	0.00325
	sp|P62748|HPCL1_MOUSE	Hpcal1	2	2	120000	0.0011			sp|Q8C052|MAP1S_MOUSE	Map1s	2	2	91000	0.00108
	sp|Q3U5F4|YRDC_MOUSE	Yrdc	2	2	89000	0.000848			sp|P37040|NCPR_MOUSE	Por	2	2	90000	0.00108
	sp|Q8CHH9|SEPT8_MOUSE	2021-09-08	2	2	170000	0.0016			sp|Q60900|ELAV3_MOUSE	Elavl3	2	2	160000	0.00192
	sp|P62830|RL23_MOUSE	Rpl23	2	2	1700000	0.0167			tr|A0JLN1|A0JLN1_MOUSE	Srp72	2	2	49000	0.000586
	sp|Q9WTP6|KAD2_MOUSE	Ak2	2	2	410000	0.00392			sp|P39447|ZO1_MOUSE	Tjp1	2	2	45000	0.000538
	sp|Q9CQX2|CYB5B_MOUSE	Cyb5b	2	2	530000	0.00504			sp|O88447|KLC1_MOUSE	Klc1	2	2	77000	0.00092
	sp|Q9QZ88|VPS29_MOUSE	Vps29	2	2	490000	0.00468			sp|P43276|H15_MOUSE	Hist1h1b	2	2	250000	0.00293
	sp|Q8VCT3|AMPB_MOUSE	Rnpep	2	2	160000	0.00156			sp|Q9QZB7|ARP10_MOUSE	Actr10	2	2	290000	0.00341
	sp|Q810B6|ANFY1_MOUSE	Ankfy1	2	2	100000	0.000994			sp|Q9JM14|NT5C_MOUSE	Nt5c	2	2	270000	0.00327
	sp|Q9CZX0|ELP3_MOUSE	Elp3	2	2	110000	0.00105			sp|Q6ZWV7|RL35_MOUSE	Rpl35	2	2	690000	0.00822
	sp|Q9D394|RUFY3_MOUSE	Rufy3	2	2	110000	0.00103			sp|Q5SSW2|PSME4_MOUSE	Psme4	2	2	26000	0.000308
	sp|P61226|RAP2B_MOUSE	Rap2b	2	2	200000	0.00192			sp|Q9CPR4|RL17_MOUSE	Rpl17	2	2	700000	0.00835
	sp|Q8VCE9|PKHH3_MOUSE	Plekhh3	2	2	96000	0.000922			sp|Q9CX34|SGT1_MOUSE	Sugt1	2	2	74000	0.000888
	tr|Q8BML9|Q8BML9_MOUSE	Qars	2	2	120000	0.00114			sp|P62748|HPCL1_MOUSE	Hpcal1	2	2	89000	0.00106
	sp|P54227|STMN1_MOUSE	Stmn1	2	2	360000	0.00341			sp|Q9Z2N8|ACL6A_MOUSE	Actl6a	2	2	280000	0.00334
	sp|P05622|PGFRB_MOUSE	Pdgfrb	2	2	140000	0.00131			sp|O70293|GRK6_MOUSE	Grk6	2	2	180000	0.00215
	sp|Q60872|IF1A_MOUSE	Eif1a	2	2	280000	0.00267			sp|Q3U5F4|YRDC_MOUSE	Yrdc	2	2	45000	0.000536
	sp|Q5XJY5|COPD_MOUSE	Arcn1	2	2	120000	0.00112			sp|P55821|STMN2_MOUSE	Stmn2	2	2	85000	0.00101
	sp|Q9CZY3|UB2V1_MOUSE	Ube2v1	2	2	650000	0.0062			sp|Q9R1X5|MRP5_MOUSE	Abcc5	2	2	37000	0.000441
	sp|Q9D4H8|CUL2_MOUSE	Cul2	2	2	160000	0.00148			sp|P15626|GSTM2_MOUSE	Gstm2	2	2	200000	0.00236
	sp|Q91WG4|ELP2_MOUSE	Elp2	2	2	140000	0.00134			tr|Q9ER67|Q9ER67_MOUSE	Maged2	2	2	46000	0.00055
	sp|Q91VJ4|STK38_MOUSE	Stk38	2	2	15000000	0.15			sp|P34884|MIF_MOUSE	Mif	2	2	390000	0.00467
	sp|Q8K2B3|SDHA_MOUSE	Sdha	2	2	29000	0.000275			sp|Q9CZY3|UB2V1_MOUSE	Ube2v1	2	2	580000	0.00691
	tr|B2RXQ2|B2RXQ2_MOUSE	Ppfia1	2	2	110000	0.00107			sp|P70297|STAM1_MOUSE	Stam	2	2	70000	0.000837
	sp|Q8BTY2|S4A7_MOUSE	Slc4a7	2	2	170000	0.00159			sp|P61750|ARF4_MOUSE	Arf4	2	2	740000	0.00887
	sp|Q9CQC6|BZW1_MOUSE	Bzw1	2	2	290000	0.0028			sp|Q62426|CYTB_MOUSE	Cstb	2	2	630000	0.00754
	sp|P97346|NXN_MOUSE	Nxn	2	2	160000	0.00149			sp|P70182|PI51A_MOUSE	Pip5k1a	2	2	130000	0.00158
	sp|Q8VC28|AK1CD_MOUSE	Akr1c13	2	2	130000	0.00125			sp|P62305|RUXE_MOUSE	Snrpe	2	2	110000	0.00126
	sp|O09172|GSH0_MOUSE	Gclm	2	2	180000	0.00168			sp|P46935|NEDD4_MOUSE	Nedd4	2	2	38000	0.000452
	sp|Q6KAR6|EXOC3_MOUSE	Exoc3	2	2	200000	0.00188			sp|Q9ERD6|RGPS2_MOUSE	Ralgps2	2	2	73000	0.000867
	sp|P47968|RPIA_MOUSE	Rpia	2	2	110000	0.00104			sp|Q9JJ00|PLS1_MOUSE	Plscr1	2	2	240000	0.00287
	sp|Q99JP7|GGT7_MOUSE	Ggt7	2	2	33000	0.000312			sp|Q9WUD1|CHIP_MOUSE	Stub1	2	2	190000	0.00227
	sp|Q8BY71|HAT1_MOUSE	Hat1	2	2	42000	0.000406			sp|P62897|CYC_MOUSE	Cycs	2	2	270000	0.00326
	sp|Q3TCH7|CUL4A_MOUSE	Cul4a	2	2	120000	0.00112			sp|O55222|ILK_MOUSE	Ilk	2	2	120000	0.00144
	sp|P62889|RL30_MOUSE	Rpl30	2	2	260000	0.00251			sp|Q99LE6|ABCF2_MOUSE	Abcf2	2	2	120000	0.00142
	sp|P43277|H13_MOUSE	Hist1h1d	2	2	410000	0.00392			sp|Q9DBL7|COASY_MOUSE	Coasy	2	2	100000	0.00123
	sp|Q99J09|MEP50_MOUSE	Wdr77	2	2	320000	0.00305			sp|O55142|RL35A_MOUSE	Rpl35a	2	2	280000	0.00339
	sp|Q9D892|ITPA_MOUSE	Itpa	2	2	250000	0.00235			sp|Q8VEM8|MPCP_MOUSE	Slc25a3	2	2	220000	0.00267
	sp|P63328|PP2BA_MOUSE	Ppp3ca	2	2	510000	0.00484			sp|P42227|STAT3_MOUSE	Stat3	2	2	77000	0.000915
	sp|Q9DBL7|COASY_MOUSE	Coasy	2	2	130000	0.00126			tr|Q3TZT4|Q3TZT4_MOUSE	Inpp5a	2	2	98000	0.00117
	sp|Q99K48|NONO_MOUSE	Nono	2	2	160000	0.00157			sp|Q9Z0G0|GIPC1_MOUSE	Gipc1	2	2	1200000	0.0147
	sp|P62858|RS28_MOUSE	Rps28	2	2	490000	0.00472			sp|Q9D711|PIR_MOUSE	Pir	2	2	150000	0.00177
	sp|P21107|TPM3_MOUSE	Tpm3	2	2	440000	0.00418			sp|Q9Z1T1|AP3B1_MOUSE	Ap3b1	2	2	110000	0.00127
	sp|P27600|GNA12_MOUSE	Gna12	2	2	120000	0.00112			sp|P70195|PSB7_MOUSE	Psmb7	2	2	240000	0.00289
	sp|P70195|PSB7_MOUSE	Psmb7	2	2	360000	0.00346			sp|Q8BPB0|MOB1B_MOUSE	Mob1b	2	2	220000	0.0026
	sp|P28658|ATX10_MOUSE	Atxn10	2	2	79000	0.000752			sp|P84104|SRSF3_MOUSE	Srsf3	2	2	130000	0.00154
	sp|Q9CRC8|LRC40_MOUSE	Lrrc40	2	2	110000	0.00106			sp|Q63844|MK03_MOUSE	Mapk3	2	2	340000	0.00403
	sp|Q3TWL2|TM55B_MOUSE	Tmem55b	2	2	86000	0.000818			sp|Q9Z1M0|P2RX7_MOUSE	P2rx7	2	2	100000	0.00124
	sp|Q99LC8|EI2BA_MOUSE	Eif2b1	2	2	110000	0.00105			sp|P61082|UBC12_MOUSE	Ube2m	2	2	240000	0.00288
	sp|Q32NY4|CNNM3_MOUSE	Cnnm3	2	2	100000	0.000962			sp|Q8K2Q7|BROX_MOUSE	Brox	2	2	330000	0.00398
	sp|Q8C4Q6|AIDA_MOUSE	Aida	2	2	120000	0.00116			sp|P22892|AP1G1_MOUSE	Ap1g1	2	2	120000	0.00146
	sp|Q9CX56|PSMD8_MOUSE	Psmd8	2	2	330000	0.00319			tr|Q80U83|Q80U83_MOUSE	Sec24c	2	2	110000	0.00133
	sp|O54988|SLK_MOUSE	Slk	2	2	150000	0.00147			sp|P41105|RL28_MOUSE	Rpl28	2	2	370000	0.00439
	sp|P35288|RAB23_MOUSE	Rab23	2	2	330000	0.00315			sp|Q9JLV1|BAG3_MOUSE	Bag3	2	2	200000	0.00235
	sp|Q9CR86|CHSP1_MOUSE	Carhsp1	2	2	130000	0.00123			sp|P61971|NTF2_MOUSE	Nutf2	2	2	680000	0.00815
	sp|P41105|RL28_MOUSE	Rpl28	2	2	430000	0.00409			sp|Q60930|VDAC2_MOUSE	Vdac2	2	2	90000	0.00108
	sp|P67778|PHB_MOUSE	Phb	2	2	93000	0.000886			sp|P61205|ARF3_MOUSE	Arf3	1	6	2900000	0.0349
	sp|Q9JK81|MYG1_MOUSE	Myg1	2	2	200000	0.00188			sp|P19157|GSTP1_MOUSE	Gstp1	1	3	420000	0.00498
	sp|Q9CWK8|SNX2_MOUSE	Snx2	2	2	300000	0.00287			tr|Q3TI59|Q3TI59_MOUSE	Emb	1	3	7400000	0.0887
	sp|Q8R1A4|DOCK7_MOUSE	Dock7	2	2	96000	0.000918			sp|P83940|ELOC_MOUSE	Eloc	1	2	120000	0.00149
	sp|Q8BJW6|EIF2A_MOUSE	Eif2a	2	2	350000	0.00339			sp|Q9CQ48|NUDC2_MOUSE	Nudcd2	1	2	99000	0.00118
	sp|P61750|ARF4_MOUSE	Arf4	2	2	740000	0.00703			sp|P46467|VPS4B_MOUSE	Vps4b	1	2	56000	0.000672
	sp|P43276|H15_MOUSE	Hist1h1b	2	2	270000	0.0026			tr|Q3U449|Q3U449_MOUSE	Bpnt1	1	2	150000	0.00184
	sp|Q6ZWV7|RL35_MOUSE	Rpl35	2	2	850000	0.00812			sp|O35343|IMA3_MOUSE	Kpna4	1	2	81000	0.000963
	sp|Q9JI46|NUDT3_MOUSE	Nudt3	2	2	130000	0.00125			sp|Q8BH24|TM9S4_MOUSE	Tm9sf4	1	2	66000	0.00079
	sp|Q8VI63|MOB2_MOUSE	Mob2	2	2	460000	0.00438			sp|Q00262|STX2_MOUSE	Stx2	1	2	33000	0.000395
	sp|Q8C079|STRP1_MOUSE	Strip1	2	2	530000	0.00507			sp|P68373|TBA1C_MOUSE	Tuba1c	1	2	1200000	0.0145
	sp|Q69ZS6|SV2C_MOUSE	Sv2c	2	2	210000	0.00199			sp|Q6ZWV3|RL10_MOUSE	Rpl10	1	2	250000	0.00297
	sp|Q9JHK4|PGTA_MOUSE	Rabggta	2	2	160000	0.00156			tr|B2RQC7|B2RQC7_MOUSE	Dip2b	1	2	140000	0.00163
	sp|Q8VCN5|CGL_MOUSE	Cth	2	2	180000	0.00173			sp|P35951|LDLR_MOUSE	Ldlr	1	2	13000	0.000159
	sp|Q8CG48|SMC2_MOUSE	Smc2	2	2	700000	0.00665			tr|E9Q226|E9Q226_MOUSE	Ccnyl1	1	2	93000	0.00111
	sp|P47915|RL29_MOUSE	Rpl29	2	2	230000	0.0022			sp|Q8CGK3|LONM_MOUSE	Lonp1	1	2	41000	0.000493
	sp|O55142|RL35A_MOUSE	Rpl35a	2	2	520000	0.00501			sp|P26883|FKB1A_MOUSE	Fkbp1a	1	2	650000	0.0077
	sp|P27048|RSMB_MOUSE	Snrpb	2	2	160000	0.00148			sp|Q9D1G2|PMVK_MOUSE	Pmvk	1	2	10000	0.00012
	sp|Q80WG5|LRC8A_MOUSE	Lrrc8a	2	2	64000	0.000616			sp|Q6PDY2|AEDO_MOUSE	Ado	1	2	140000	0.00166
	sp|P62737|ACTA_MOUSE	Acta2	1	14	410000000	3.94			sp|Q01341|ADCY6_MOUSE	Adcy6	1	2	85000	0.00102
	sp|B2RSH2|GNAI1_MOUSE	Gnai1	1	4	100000	0.000956			sp|Q80VJ3|DNPH1_MOUSE	Dnph1	1	2	220000	0.00267
	sp|Q3UX10|TBAL3_MOUSE	Tubal3	1	3	790000	0.00755			sp|Q60996|2A5G_MOUSE	Ppp2r5c	1	2	200000	0.0024
	tr|B9EKK3|B9EKK3_MOUSE	Iqgap2	1	2	120000	0.00111			sp|Q3UX10|TBAL3_MOUSE	Tubal3	1	2	360000	0.00425
	sp|O35343|IMA3_MOUSE	Kpna4	1	2	77000	0.000736			sp|O35344|IMA4_MOUSE	Kpna3	1	2	9700	0.000116
	sp|Q00262|STX2_MOUSE	Stx2	1	2	51000	0.000492			sp|P53657|KPYR_MOUSE	Pklr	1	2	7700000	0.0914
	sp|Q6PAJ1|BCR_MOUSE	Bcr	1	2	58000	0.00055			sp|Q9CWM4|PFD1_MOUSE	Pfdn1	1	2	320000	0.0038
	sp|Q9D1G2|PMVK_MOUSE	Pmvk	1	2	14000	0.000133			sp|P68372|TBB4B_MOUSE	Tubb4b	1	2	3500000	0.0412
	sp|O08992|SDCB1_MOUSE	Sdcbp	1	2	45000	0.000429			tr|G3X9J1|G3X9J1_MOUSE	Slc8a1	1	2	150000	0.00173
	tr|B2RQC7|B2RQC7_MOUSE	Dip2b	1	2	150000	0.00147			sp|Q8K2Z4|CND1_MOUSE	Ncapd2	1	2	66000	0.00079
	sp|P68373|TBA1C_MOUSE	Tuba1c	1	2	1200000	0.0111			sp|P40237|CD82_MOUSE	Cd82	1	2	150000	0.00181
	sp|P26883|FKB1A_MOUSE	Fkbp1a	1	2	890000	0.00853			sp|P63213|GBG2_MOUSE	Gng2	1	2	1000000	0.012
	sp|P47199|QOR_MOUSE	Cryz	1	2	110000	0.0011			sp|Q8K021|SCAM1_MOUSE	Scamp1	1	2	1300000	0.0151
	sp|Q6ZWV3|RL10_MOUSE	Rpl10	1	2	280000	0.0027			sp|Q9D8Y0|EFHD2_MOUSE	Efhd2	1	2	320000	0.00381
	sp|Q01341|ADCY6_MOUSE	Adcy6	1	2	85000	0.000812			sp|P00342|LDHC_MOUSE	Ldhc	1	2	4100000	0.0484
	sp|Q9D8B3|CHM4B_MOUSE	Chmp4b	1	2	350000	0.00338			sp|Q8BXR1|S7A14_MOUSE	Slc7a14	1	2	280000	0.00339
	sp|Q60996|2A5G_MOUSE	Ppp2r5c	1	2	210000	0.00204			sp|Q61672|S29A2_MOUSE	Slc29a2	1	2	300000	0.00358
	sp|Q920Q4|VPS16_MOUSE	Vps16	1	2	40000	0.000384			sp|Q9CQR2|RS21_MOUSE	Rps21	1	2	190000	0.00226
	sp|Q9CR95|NECP1_MOUSE	Necap1	1	2	130000	0.00126			sp|P31786|ACBP_MOUSE	Dbi	1	2	390000	0.00468
	sp|Q8R0W0|EPIPL_MOUSE	Eppk1	1	2	64000	0.000612			sp|Q9Z2A5|ATE1_MOUSE	Ate1	1	2	53000	0.000629
	sp|P83887|TBG1_MOUSE	Tubg1	1	2	150000	0.00144			sp|Q9D2M8|UB2V2_MOUSE	Ube2v2	1	2	240000	0.00292
	tr|Q6PGJ3|Q6PGJ3_MOUSE	L1cam	1	2	120000	0.00118			sp|Q9R1Q7|PLP2_MOUSE	Plp2	1	2	880000	0.0105
	sp|P97454|SMAD5_MOUSE	Smad5	1	2	130000	0.00121			sp|Q9CQ92|FIS1_MOUSE	Fis1	1	2	78000	0.000934
	sp|P61205|ARF3_MOUSE	Arf3	1	2	320000	0.00308			sp|Q9WTL7|LYPA2_MOUSE	Lypla2	1	2	290000	0.00351
	sp|Q8CI43|MYL6B_MOUSE	Myl6b	1	2	6100000	0.0583			sp|P05063|ALDOC_MOUSE	Aldoc	1	2	3600000	0.0435
	tr|A0A1L1SS87|A0A1L1SS87_MOUSE	Slc44a2	1	2	79000	0.000758			sp|P00015|CYC2_MOUSE	Cyct	1	2	150000	0.00174
	sp|P53657|KPYR_MOUSE	Pklr	1	2	8700000	0.0835			sp|Q9DCT8|CRIP2_MOUSE	Crip2	1	1	67000	0.000796
	sp|Q9Z110|P5CS_MOUSE	Aldh18a1	1	2	68000	0.000646			tr|Q923F1|Q923F1_MOUSE	Clns1a	1	1	65000	0.000775
	sp|Q9D662|SC23B_MOUSE	Sec23b	1	2	110000	0.00103			sp|Q3UQN2|FCHO2_MOUSE	Fcho2	1	1	22000	0.000259
	sp|Q9R1Q8|TAGL3_MOUSE	Tagln3	1	2	130000	0.00123			sp|P84099|RL19_MOUSE	Rpl19	1	1	130000	0.00155
	sp|Q99PL6|UBXN6_MOUSE	Ubxn6	1	2	31000	0.000293			sp|O08992|SDCB1_MOUSE	Sdcbp	1	1	22000	0.000257
	tr|Q3TI59|Q3TI59_MOUSE	Emb	1	2	7600000	0.0726			sp|Q9CR26|VTA1_MOUSE	Vta1	1	1	26000	0.000304
	sp|P63213|GBG2_MOUSE	Gng2	1	2	1300000	0.0126			sp|Q3TPX4|EXOC5_MOUSE	Exoc5	1	1	3100	3.65e-05
	sp|P40237|CD82_MOUSE	Cd82	1	2	200000	0.00188			sp|Q9D1H7|GET4_MOUSE	Get4	1	1	74000	0.000878
	sp|P68372|TBB4B_MOUSE	Tubb4b	1	2	3300000	0.032			sp|Q9CYG7|TOM34_MOUSE	Tomm34	1	1	34000	0.000408
	sp|P59383|LRRN4_MOUSE	Lrrn4	1	2	130000	0.00121			sp|Q8CCB4|VPS53_MOUSE	Vps53	1	1	9800	0.000117
	sp|P16254|SRP14_MOUSE	Srp14	1	2	4500000	0.0428			sp|Q9CQK7|RWDD1_MOUSE	Rwdd1	1	1	7400	8.85e-05
	sp|O09106|HDAC1_MOUSE	Hdac1	1	2	200000	0.00193			sp|Q9Z2R6|U119A_MOUSE	Unc119	1	1	24000	0.000288
	sp|P18155|MTDC_MOUSE	Mthfd2	1	2	130000	0.00126			sp|Q9Z0P4|PALM_MOUSE	Palm	1	1	79000	0.000948
	sp|P05063|ALDOC_MOUSE	Aldoc	1	2	5100000	0.0483			sp|Q64010|CRK_MOUSE	Crk	1	1	8100	9.63e-05
	sp|P49717|MCM4_MOUSE	Mcm4	1	2	160000	0.00151			sp|Q3UHL1|CAMKV_MOUSE	Camkv	1	1	7100	8.52e-05
	sp|Q9DCT8|CRIP2_MOUSE	Crip2	1	1	90000	0.000858			sp|O09044|SNP23_MOUSE	Snap23	1	1	75000	0.000891
	sp|P83940|ELOC_MOUSE	Eloc	1	1	98000	0.000938			sp|P62774|MTPN_MOUSE	Mtpn	1	1	290000	0.00351
	sp|Q9R1T2|SAE1_MOUSE	Sae1	1	1	36000	0.00034			sp|Q9DB27|MCTS1_MOUSE	Mcts1	1	1	2800	3.31e-05
	sp|Q8R059|GALE_MOUSE	Gale	1	1	65000	0.000626			sp|Q3TIR3|RIC8A_MOUSE	Ric8a	1	1	20000	0.000242
	sp|P62774|MTPN_MOUSE	Mtpn	1	1	380000	0.00365			sp|Q9CY58|PAIRB_MOUSE	Serbp1	1	1	42000	0.000495
	sp|Q9CQ22|LTOR1_MOUSE	Lamtor1	1	1	23000	0.00022			sp|Q9R0N7|SYT7_MOUSE	Syt7	1	1	31000	0.000368
	sp|Q9D1H7|GET4_MOUSE	Get4	1	1	57000	0.000541			tr|Q8C788|Q8C788_MOUSE	Snx18	1	1	240000	0.00289
	sp|Q61469|PLPP1_MOUSE	Plpp1	1	1	120000	0.00112			sp|Q8BW96|KCC1D_MOUSE	Camk1d	1	1	26000	0.000306
	sp|P84099|RL19_MOUSE	Rpl19	1	1	210000	0.00197			sp|Q9EPK7|XPO7_MOUSE	Xpo7	1	1	12000	0.000141
	sp|P61967|AP1S1_MOUSE	Ap1s1	1	1	54000	0.000518			sp|Q61469|PLPP1_MOUSE	Plpp1	1	1	64000	0.000768
	tr|Q8C788|Q8C788_MOUSE	Snx18	1	1	230000	0.00223			sp|Q922X9|ANM7_MOUSE	Prmt7	1	1	6200	7.41e-05
	sp|P35951|LDLR_MOUSE	Ldlr	1	1	7800	7.43e-05			sp|P62075|TIM13_MOUSE	Timm13	1	1	62000	0.000739
	sp|Q8CCB4|VPS53_MOUSE	Vps53	1	1	19000	0.000177			tr|Q3U2G2|Q3U2G2_MOUSE	Hspa4	1	1	51000	0.000613
	sp|O88910|MPP3_MOUSE	Mpp3	1	1	45000	0.000431			sp|Q80U87|UBP8_MOUSE	Usp8	1	1	4000	4.75e-05
	sp|Q9CY58|PAIRB_MOUSE	Serbp1	1	1	49000	0.000472			sp|Q9DB77|QCR2_MOUSE	Uqcrc2	1	1	54000	0.000648
	sp|P17183|ENOG_MOUSE	Eno2	1	1	42000	0.000404			sp|Q80VQ1|LRRC1_MOUSE	Lrrc1	1	1	67000	0.000795
	tr|Q0PD20|Q0PD20_MOUSE	Rab34	1	1	110000	0.0011			sp|Q9JME5|AP3B2_MOUSE	Ap3b2	1	1	35000	0.00042
	sp|Q99J36|THUM1_MOUSE	Thumpd1	1	1	16000	0.000151			tr|Q5FWB6|Q5FWB6_MOUSE	Rplp0	1	1	36000	0.000431
	sp|P58854|GCP3_MOUSE	Tubgcp3	1	1	7700	7.32e-05			sp|P63276|RS17_MOUSE	Rps17	1	1	140000	0.00163
	sp|Q921W4|QORL1_MOUSE	Cryzl1	1	1	48000	0.000455			sp|Q3THS6|METK2_MOUSE	Mat2a	1	1	200000	0.00242
	sp|Q9D0J4|ARL2_MOUSE	Arl2	1	1	48000	0.000459			sp|Q921E2|RAB31_MOUSE	Rab31	1	1	22000	0.000258
	sp|P97379|G3BP2_MOUSE	G3bp2	1	1	30000	0.000284			sp|Q8K0V2|DCNL3_MOUSE	Dcun1d3	1	1	28000	0.000329
	sp|Q9DBZ5|EIF3K_MOUSE	Eif3k	1	1	110000	0.00109			sp|O89079|COPE_MOUSE	Cope	1	1	80000	0.000959
	sp|P51807|DYLT1_MOUSE	Dynlt1	1	1	17000	0.000158			sp|Q91Z69|SRGP1_MOUSE	Srgap1	1	1	280000	0.00336
	sp|P61264|STX1B_MOUSE	Stx1b	1	1	130000	0.00122			sp|O88456|CPNS1_MOUSE	Capns1	1	1	82000	0.000983
	sp|Q9R0N7|SYT7_MOUSE	Syt7	1	1	29000	0.000275			sp|Q9QYJ3|DNJB1_MOUSE	Dnajb1	1	1	45000	0.000542
	sp|Q64010|CRK_MOUSE	Crk	1	1	12000	0.000119			sp|P51807|DYLT1_MOUSE	Dynlt1	1	1	12000	0.000143
	sp|Q91Z69|SRGP1_MOUSE	Srgap1	1	1	380000	0.00368			sp|Q99NB9|SF3B1_MOUSE	Sf3b1	1	1	110000	0.00131
	sp|Q60749|KHDR1_MOUSE	Khdrbs1	1	1	100000	0.000969			sp|Q9WV60|GSK3B_MOUSE	Gsk3b	1	1	48000	0.000568
	sp|Q9WV02|RBMX_MOUSE	Rbmx	1	1	86000	0.000819			sp|Q8BP67|RL24_MOUSE	Rpl24	1	1	180000	0.0021
	sp|O88448|KLC2_MOUSE	Klc2	1	1	53000	0.000506			sp|Q8C878|UBA3_MOUSE	Uba3	1	1	21000	0.000245
	sp|P61514|RL37A_MOUSE	Rpl37a	1	1	110000	0.00105			sp|Q91VH6|MEMO1_MOUSE	Memo1	1	1	38000	0.000456
	sp|Q7TPS5|C2CD5_MOUSE	C2cd5	1	1	11000	0.000104			sp|Q9CZ42|NNRD_MOUSE	Naxd	1	1	92000	0.0011
	sp|Q60875|ARHG2_MOUSE	Arhgef2	1	1	20000	0.000196			sp|Q62172|RBP1_MOUSE	Ralbp1	1	1	29000	0.000341
	sp|Q60738|ZNT1_MOUSE	Slc30a1	1	1	200000	0.00188			sp|Q8CIB5|FERM2_MOUSE	Fermt2	1	1	6700	7.97e-05
	tr|Q3U2G2|Q3U2G2_MOUSE	Hspa4	1	1	79000	0.000757			sp|Q9D2Y4|MLKL_MOUSE	Mlkl	1	1	100000	0.00121
	sp|Q9QXG2|RAE1_MOUSE	Chm	1	1	21000	0.000199			sp|Q60738|ZNT1_MOUSE	Slc30a1	1	1	110000	0.00127
	tr|Q923F1|Q923F1_MOUSE	Clns1a	1	1	61000	0.000582			sp|Q921W4|QORL1_MOUSE	Cryzl1	1	1	36000	0.000424
	sp|Q80ZI6|LRSM1_MOUSE	Lrsam1	1	1	8900	8.48e-05			sp|O54962|BAF_MOUSE	Banf1	1	1	93000	0.00111
	sp|Q8C7R4|UBA6_MOUSE	Uba6	1	1	39000	0.00037			sp|Q8BLY2|SYTC2_MOUSE	Tarsl2	1	1	37000	0.000436
	sp|Q9Z0P4|PALM_MOUSE	Palm	1	1	67000	0.00064			tr|Q6PGJ3|Q6PGJ3_MOUSE	L1cam	1	1	44000	0.000524
	sp|Q9CR26|VTA1_MOUSE	Vta1	1	1	38000	0.000368			sp|Q3UA06|PCH2_MOUSE	Trip13	1	1	79000	0.000945
	tr|B7ZN04|B7ZN04_MOUSE	Gemin5	1	1	27000	0.000258			sp|Q3UMB9|WASC4_MOUSE	Washc4	1	1	21000	0.000253
	sp|Q9DB27|MCTS1_MOUSE	Mcts1	1	1	3200	3.05e-05			sp|P97379|G3BP2_MOUSE	G3bp2	1	1	23000	0.000278
	sp|O35129|PHB2_MOUSE	Phb2	1	1	56000	0.000534			sp|P49442|INPP_MOUSE	Inpp1	1	1	32000	0.00038
	sp|Q9Z1X4|ILF3_MOUSE	Ilf3	1	1	59000	0.000562			sp|Q9ERF3|WDR61_MOUSE	Wdr61	1	1	30000	0.000353
	sp|Q64337|SQSTM_MOUSE	Sqstm1	1	1	54000	0.000512			sp|Q5GH64|XKR7_MOUSE	Xkr7	1	1	56000	0.00067
	sp|Q08879|FBLN1_MOUSE	Fbln1	1	1	9300	8.89e-05			sp|Q9JJV2|PROF2_MOUSE	Pfn2	1	1	380000	0.00458
	sp|Q78IQ7|S39A4_MOUSE	Slc39a4	1	1	75000	0.00072			sp|Q62384|ZPR1_MOUSE	Zpr1	1	1	25000	0.000304
	sp|P56376|ACYP1_MOUSE	Acyp1	1	1	63000	0.000602			sp|O88910|MPP3_MOUSE	Mpp3	1	1	30000	0.000356
	sp|Q99J93|IFM2_MOUSE	Ifitm2	1	1	50000	0.000477			sp|P10400|POL1_MOUSE	Pol	1	1	99000	0.00118
	sp|Q9DB77|QCR2_MOUSE	Uqcrc2	1	1	59000	0.000566			sp|P83887|TBG1_MOUSE	Tubg1	1	1	19000	0.00023
	sp|Q61166|MARE1_MOUSE	Mapre1	1	1	45000	0.000434			tr|Q3TA69|Q3TA69_MOUSE	Rap1gds1	1	1	350000	0.00423
	sp|Q8BKS9|PUM3_MOUSE	Pum3	1	1	21000	0.000198			sp|Q9CQR6|PPP6_MOUSE	Ppp6c	1	1	28000	0.000337
	sp|Q80XI4|PI42B_MOUSE	Pip4k2b	1	1	58000	0.000551			tr|Q91Z04|Q91Z04_MOUSE	Arhgap1	1	1	57000	0.000681
	sp|Q3TPX4|EXOC5_MOUSE	Exoc5	1	1	8600	8.21e-05			sp|Q9EPK2|XRP2_MOUSE	Rp2	1	1	91000	0.00108
	sp|Q9D2Y4|MLKL_MOUSE	Mlkl	1	1	140000	0.00136			sp|Q60710|SAMH1_MOUSE	Samhd1	1	1	11000	0.000127
	sp|Q9DAR7|DCPS_MOUSE	Dcps	1	1	98000	0.000934			sp|Q9JJI8|RL38_MOUSE	Rpl38	1	1	87000	0.00104
	sp|Q8BW96|KCC1D_MOUSE	Camk1d	1	1	46000	0.000441			sp|Q8BFR5|EFTU_MOUSE	Tufm	1	1	25000	0.000301
	sp|P62075|TIM13_MOUSE	Timm13	1	1	72000	0.000686			sp|Q80XI4|PI42B_MOUSE	Pip4k2b	1	1	41000	0.000495
	sp|Q64105|SPRE_MOUSE	Spr	1	1	150000	0.00141			sp|Q6KAU4|MB12B_MOUSE	Mvb12b	1	1	8800	0.000105
	sp|Q8R180|ERO1A_MOUSE	Ero1a	1	1	58000	0.00055			sp|Q8VHK9|DHX36_MOUSE	Dhx36	1	1	36000	0.000428
	sp|Q9ES46|PARVB_MOUSE	Parvb	1	1	19000	0.000185			sp|P61967|AP1S1_MOUSE	Ap1s1	1	1	50000	0.000599
	sp|Q8VE88|F1142_MOUSE	Fam114a2	1	1	74000	0.000705			sp|Q9WUB4|DCTN6_MOUSE	Dctn6	1	1	64000	0.000766
	sp|Q9QYJ3|DNJB1_MOUSE	Dnajb1	1	1	46000	0.000443			sp|Q8BRK8|AAPK2_MOUSE	Prkaa2	1	1	39000	0.000461
	tr|Q9EQN9|Q9EQN9_MOUSE	Slc19a2	1	1	71000	0.000681			sp|O55091|IMPCT_MOUSE	Impact	1	1	29000	0.000344
	sp|Q8VEH6|CBWD1_MOUSE	Cbwd1	1	1	67000	0.000643			tr|D0VYV6|D0VYV6_MOUSE	Epb41l3	1	1	48000	0.00057
	sp|Q8BRK8|AAPK2_MOUSE	Prkaa2	1	1	38000	0.000364			sp|Q8CI43|MYL6B_MOUSE	Myl6b	1	1	2800000	0.0335
	sp|P63216|GBG3_MOUSE	Gng3	1	1	120000	0.00114			sp|Q9D8B7|JAM3_MOUSE	Jam3	1	1	57000	0.000676
	sp|Q91ZR1|RAB4B_MOUSE	Rab4b	1	1	100000	0.000981			sp|O35375|NRP2_MOUSE	Nrp2	1	1	36000	0.000429
	sp|Q60899|ELAV2_MOUSE	Elavl2	1	1	150000	0.00144			sp|Q9CQC9|SAR1B_MOUSE	Sar1b	1	1	20000	0.000234
	sp|Q80VQ1|LRRC1_MOUSE	Lrrc1	1	1	99000	0.000943			sp|P70288|HDAC2_MOUSE	Hdac2	1	1	20000	0.000238
	sp|Q62384|ZPR1_MOUSE	Zpr1	1	1	37000	0.000355			sp|Q9CRA5|GOLP3_MOUSE	Golph3	1	1	57000	0.000683
	sp|Q9CRA5|GOLP3_MOUSE	Golph3	1	1	88000	0.000842			sp|Q9QYF1|RDH11_MOUSE	Rdh11	1	1	42000	0.000497
	sp|Q8VBT0|TMX1_MOUSE	Tmx1	1	1	120000	0.00114			sp|Q78IQ7|S39A4_MOUSE	Slc39a4	1	1	74000	0.000882
	sp|Q9EPK2|XRP2_MOUSE	Rp2	1	1	90000	0.000858			sp|Q6DFX2|ANTR2_MOUSE	Antxr2	1	1	69000	0.000822
	sp|Q3UHL1|CAMKV_MOUSE	Camkv	1	1	18000	0.000168			sp|Q9R0N0|GALK1_MOUSE	Galk1	1	1	240000	0.00284
	sp|Q99J77|SIAS_MOUSE	Nans	1	1	170000	0.00166			sp|Q9Z1X4|ILF3_MOUSE	Ilf3	1	1	44000	0.000521
	sp|Q9Z2M7|PMM2_MOUSE	Pmm2	1	1	87000	0.000836			sp|Q9CQX5|CLDN1_MOUSE	Cldnd1	1	1	33000	0.000396
	sp|Q9QY30|ABCBB_MOUSE	Abcb11	1	1	320000	0.00303			sp|Q8BWM0|PGES2_MOUSE	Ptges2	1	1	11000	0.000137
	sp|Q9CWW6|PIN4_MOUSE	Pin4	1	1	43000	0.000408			sp|E9Q4Z2|ACACB_MOUSE	Acacb	1	1	56000	0.000668
	tr|Q3U449|Q3U449_MOUSE	Bpnt1	1	1	130000	0.00129			sp|P40336|VP26A_MOUSE	Vps26a	1	1	200000	0.0024
	tr|Q80UE5|Q80UE5_MOUSE	Epb41l2	1	1	250000	0.00238			tr|Q8BML9|Q8BML9_MOUSE	Qars	1	1	56000	0.000665
	sp|O08582|GTPB1_MOUSE	Gtpbp1	1	1	64000	0.000614			sp|P63216|GBG3_MOUSE	Gng3	1	1	130000	0.00157
	sp|Q9CQC9|SAR1B_MOUSE	Sar1b	1	1	7500	7.19e-05			tr|A0A0A6YWM8|A0A0A6YWM8_MOUSE	Map4k4	1	1	33000	0.000399
	sp|Q8CI71|VPS50_MOUSE	Vps50	1	1	3200	3.09e-05			sp|Q9D0E1|HNRPM_MOUSE	Hnrnpm	1	1	56000	0.000674
	sp|P18653|KS6A1_MOUSE	Rps6ka1	1	1	240000	0.00228			sp|Q64105|SPRE_MOUSE	Spr	1	1	76000	0.000907
	sp|O35375|NRP2_MOUSE	Nrp2	1	1	45000	0.000432			tr|B9EKP5|B9EKP5_MOUSE	Flna	1	1	440000	0.00526
	sp|P60670|NPL4_MOUSE	Nploc4	1	1	32000	0.000303			sp|Q64339|ISG15_MOUSE	Isg15	1	1	31000	0.000368
	sp|Q7TMM9|TBB2A_MOUSE	Tubb2a	1	1	370000	0.00349			sp|Q5PR73|DIRA2_MOUSE	Diras2	1	1	20000	0.000235
	sp|Q6ZWU9|RS27_MOUSE	Rps27	1	1	900000	0.0086			sp|P28352|APEX1_MOUSE	Apex1	1	1	68000	0.000806
	sp|Q9CR51|VATG1_MOUSE	Atp6v1g1	1	1	340000	0.00327			sp|Q5FWK3|RHG01_MOUSE	Arhgap1	1	1	59000	0.000701
	sp|Q6PEB6|PHOCN_MOUSE	Mob4	1	1	19000	0.000179			sp|O54829|RGS7_MOUSE	Rgs7	1	1	57000	0.000682
	tr|A0A1L1SV25|A0A1L1SV25_MOUSE	Actn4	1	1	32000	0.000309			sp|Q64213|SF01_MOUSE	Sf1	1	1	5000	5.98e-05
	tr|A0A0A6YWM8|A0A0A6YWM8_MOUSE	Map4k4	1	1	58000	0.000551			sp|Q9CR51|VATG1_MOUSE	Atp6v1g1	1	1	280000	0.00339
	sp|Q6DFX2|ANTR2_MOUSE	Antxr2	1	1	130000	0.00123			sp|Q9CQ22|LTOR1_MOUSE	Lamtor1	1	1	9100	0.000108
	sp|Q5GH64|XKR7_MOUSE	Xkr7	1	1	81000	0.000775			sp|Q8K3W0|BABA2_MOUSE	Babam2	1	1	53000	0.000627
	sp|P99029|PRDX5_MOUSE	Prdx5	1	1	15000	0.000146			sp|Q99PL6|UBXN6_MOUSE	Ubxn6	1	1	13000	0.000153
	sp|P70441|NHRF1_MOUSE	Slc9a3r1	1	1	16000	0.000156			sp|Q9QUR7|PIN1_MOUSE	Pin1	1	1	52000	0.000619
	sp|Q01768|NDKB_MOUSE	Nme2	1	1	1700000	0.0159			sp|Q8R5H1|UBP15_MOUSE	Usp15	1	1	18000	0.000211
	sp|Q99LG2|TNPO2_MOUSE	Tnpo2	1	1	11000	0.000104			tr|Q58E70|Q58E70_MOUSE	Tpm3	1	1	90000	0.00107
	sp|Q9Z2R6|U119A_MOUSE	Unc119	1	1	19000	0.000179			tr|Q3TDU5|Q3TDU5_MOUSE	Mfge8	1	1	51000	0.000604
	sp|P40240|CD9_MOUSE	Cd9	1	1	1100000	0.0108			sp|Q9CY50|SSRA_MOUSE	Ssr1	1	1	21000	0.000255
	sp|Q9CRB6|TPPP3_MOUSE	Tppp3	1	1	350000	0.00334			sp|Q7TMM9|TBB2A_MOUSE	Tubb2a	1	1	320000	0.00379
	sp|Q5FWK3|RHG01_MOUSE	Arhgap1	1	1	38000	0.000367			sp|Q920Q4|VPS16_MOUSE	Vps16	1	1	23000	0.000274
	sp|Q99K01|PDXD1_MOUSE	Pdxdc1	1	1	25000	0.000243			sp|Q99KH8|STK24_MOUSE	Stk24	1	1	32000	0.000376
	sp|Q8K3W0|BABA2_MOUSE	Babam2	1	1	57000	0.00055			tr|Q61213|Q61213_MOUSE	gag	1	1	45000	0.000534
	tr|E9Q226|E9Q226_MOUSE	Ccnyl1	1	1	55000	0.000529			sp|Q7TNC4|LC7L2_MOUSE	Luc7l2	1	1	32000	0.000386
	sp|P97770|THUM3_MOUSE	Thumpd3	1	1	41000	0.000395			sp|Q91ZR1|RAB4B_MOUSE	Rab4b	1	1	85000	0.00101
	sp|Q99JX7|NXF1_MOUSE	Nxf1	1	1	19000	0.000184			sp|P01895|HA1Y_MOUSE	H2-D1	1	1	170000	0.00207
	sp|Q9JJI8|RL38_MOUSE	Rpl38	1	1	160000	0.00155			sp|O08582|GTPB1_MOUSE	Gtpbp1	1	1	64000	0.000766
	tr|G3X9J1|G3X9J1_MOUSE	Slc8a1	1	1	78000	0.00075			sp|P10711|TCEA1_MOUSE	Tcea1	1	1	3600	4.25e-05
	sp|Q8VHK9|DHX36_MOUSE	Dhx36	1	1	27000	0.000259			sp|Q9D6Z1|NOP56_MOUSE	Nop56	1	1	58000	0.000694
	sp|Q9Z0F4|CIB1_MOUSE	Cib1	1	1	24000	0.000231			tr|Q3TW28|Q3TW28_MOUSE	Tpp2	1	1	71000	0.000842
	tr|Q91Z50|Q91Z50_MOUSE	Fen1	1	1	17000	0.000163			sp|Q91V76|CK054_MOUSE		1	1	23000	0.000269
	sp|Q60866|PTER_MOUSE	Pter	1	1	45000	0.000434			sp|Q8R3S6|EXOC1_MOUSE	Exoc1	1	1	44000	0.000528
	tr|Q58E70|Q58E70_MOUSE	Tpm3	1	1	140000	0.00131			sp|Q9D2P4|URM1_MOUSE	Urm1	1	1	14000	0.000171
	sp|Q9CX86|ROA0_MOUSE	Hnrnpa0	1	1	54000	0.000513			sp|P20352|TF_MOUSE	F3	1	1	28000	0.000333
	sp|P10400|POL1_MOUSE	Pol	1	1	210000	0.00203			sp|Q9QZ06|TOLIP_MOUSE	Tollip	1	1	31000	0.000375
	sp|Q08943|SSRP1_MOUSE	Ssrp1	1	1	14000	0.000132			sp|O70252|HMOX2_MOUSE	Hmox2	1	1	40000	0.000477
	sp|Q8BXK8|AGAP1_MOUSE	Agap1	1	1	33000	0.000318			sp|Q9QYR6|MAP1A_MOUSE	Map1a	1	1	230000	0.00269
	sp|Q9CZ42|NNRD_MOUSE	Naxd	1	1	79000	0.000754			tr|Q5J7N1|Q5J7N1_MOUSE	Kras	1	1	290000	0.0035
	sp|Q80U87|UBP8_MOUSE	Usp8	1	1	2000	1.95e-05			sp|Q6PD03|2A5A_MOUSE	Ppp2r5a	1	1	120000	0.00149
	sp|P32507|NECT2_MOUSE	Nectin2	1	1	85000	0.000817			sp|Q8R0W0|EPIPL_MOUSE	Eppk1	1	1	34000	0.000408
	sp|P27612|PLAP_MOUSE	Plaa	1	1	38000	0.000366			sp|P41233|ABCA1_MOUSE	Abca1	1	1	3300	3.94e-05
	sp|Q8K0B2|LMBD1_MOUSE	Lmbrd1	1	1	110000	0.00103			sp|Q80TL7|MON2_MOUSE	Mon2	1	1	26000	0.000306
	sp|Q61749|EI2BD_MOUSE	Eif2b4	1	1	7000	6.74e-05			sp|Q63961|EGLN_MOUSE	Eng	1	1	17000	0.000198
	sp|Q9D1M0|SEC13_MOUSE	Sec13	1	1	70000	0.000667			sp|Q9D3D9|ATPD_MOUSE	Atp5d	1	1	47000	0.000565
	sp|Q80VJ3|DNPH1_MOUSE	Dnph1	1	1	160000	0.00152			sp|Q8VBT0|TMX1_MOUSE	Tmx1	1	1	98000	0.00117
	tr|Q8C2D1|Q8C2D1_MOUSE	Hars	1	1	210000	0.00202			sp|Q3TJZ6|FA98A_MOUSE	Fam98a	1	1	34000	0.00041
	sp|O35566|CD151_MOUSE	Cd151	1	1	170000	0.00161			sp|Q80TV8|CLAP1_MOUSE	Clasp1	1	1	17000	0.000207
	sp|P01895|HA1Y_MOUSE	H2-D1	1	1	220000	0.00211			sp|Q9QYG0|NDRG2_MOUSE	Ndrg2	1	1	42000	0.000496
	sp|Q62074|KPCI_MOUSE	Prkci	1	1	28000	0.000272			sp|P97822|AN32E_MOUSE	Anp32e	1	1	49000	0.000581
	sp|Q60960|IMA5_MOUSE	Kpna1	1	1	38000	0.000362			sp|Q9R078|AAKB1_MOUSE	Prkab1	1	1	59000	0.000703
	sp|P63276|RS17_MOUSE	Rps17	1	1	170000	0.00162			sp|P56812|PDCD5_MOUSE	Pdcd5	1	1	65000	0.000776
	sp|P70699|LYAG_MOUSE	Gaa	1	1	15000	0.000139			sp|Q8VHH5|AGAP3_MOUSE	Agap3	1	1	60000	0.000711
	sp|Q9D898|ARP5L_MOUSE	Arpc5l	1	1	170000	0.00163			sp|Q91WG4|ELP2_MOUSE	Elp2	1	1	50000	0.000602
	sp|O35114|SCRB2_MOUSE	Scarb2	1	1	29000	0.000278			tr|Q3U4K5|Q3U4K5_MOUSE	F630007L15Rik	1	1	55000	0.000653
	sp|Q9EQQ9|OGA_MOUSE	Mgea5	1	1	21000	0.000197			sp|Q9D0T1|NH2L1_MOUSE	Snu13	1	1	62000	0.000734
	sp|P49615|CDK5_MOUSE	Cdk5	1	1	37000	0.000355			sp|Q9Z110|P5CS_MOUSE	Aldh18a1	1	1	34000	0.000402
	tr|Q3V2R3|Q3V2R3_MOUSE	Chn2	1	1	46000	0.000436			sp|Q9CZ28|SNF8_MOUSE	Snf8	1	1	190000	0.00224
	sp|Q9QYG0|NDRG2_MOUSE	Ndrg2	1	1	51000	0.00049			sp|Q60899|ELAV2_MOUSE	Elavl2	1	1	140000	0.00165
	sp|Q6PD03|2A5A_MOUSE	Ppp2r5a	1	1	130000	0.00124			sp|Q8VC42|MIC1_MOUSE	Mic1	1	1	15000	0.000184
	sp|O35551|RABE1_MOUSE	Rabep1	1	1	31000	0.000295			sp|P61514|RL37A_MOUSE	Rpl37a	1	1	76000	0.000911
	sp|Q64339|ISG15_MOUSE	Isg15	1	1	45000	0.000429			tr|Q8BT38|Q8BT38_MOUSE	Epb41l3	1	1	94000	0.00113
	sp|Q11136|PEPD_MOUSE	Pepd	1	1	57000	0.000547			sp|Q60749|KHDR1_MOUSE	Khdrbs1	1	1	60000	0.000719
	sp|Q99KH8|STK24_MOUSE	Stk24	1	1	27000	0.000255			sp|Q99LD9|EI2BB_MOUSE	Eif2b2	1	1	42000	0.000499
	sp|Q03958|PFD6_MOUSE	Pfdn6	1	1	120000	0.00119			sp|Q80WR1|TSN18_MOUSE	Tspan18	1	1	310000	0.00375
	sp|Q6KAU4|MB12B_MOUSE	Mvb12b	1	1	20000	0.000194			sp|Q8K353|CYTM1_MOUSE	Cystm1	1	1	180000	0.00212
	tr|Q91X42|Q91X42_MOUSE	Akr1c12	1	1	22000	0.000212			sp|Q9Z140|CPNE6_MOUSE	Cpne6	1	1	110000	0.00127
	sp|Q3V1L4|5NTC_MOUSE	Nt5c2	1	1	30000	0.000288			sp|Q8VBW6|ULA1_MOUSE	Nae1	1	1	47000	0.000558
	sp|Q9WV55|VAPA_MOUSE	Vapa	1	1	360000	0.00345			sp|Q8VEB1|GRK5_MOUSE	Grk5	1	1	2400000	0.0291
	sp|Q8VE33|GD1L1_MOUSE	Gdap1l1	1	1	120000	0.00113			sp|Q91VS8|FARP2_MOUSE	Farp2	1	1	21000	0.000252
	tr|Q5J7N1|Q5J7N1_MOUSE	Kras	1	1	290000	0.00275			sp|P14576|SRP54_MOUSE	Srp54	1	1	43000	0.000511
	sp|Q8BFV2|PCID2_MOUSE	Pcid2	1	1	32000	0.000309			tr|Q91Z50|Q91Z50_MOUSE	Fen1	1	1	7800	9.32e-05
	sp|Q9R1B9|SLIT2_MOUSE	Slit2	1	1	23000	0.000215			sp|Q8BPY9|FIGL1_MOUSE	Fignl1	1	1	110000	0.00135
	tr|D0VYV6|D0VYV6_MOUSE	Epb41l3	1	1	73000	0.000698			sp|P70188|KIFA3_MOUSE	Kifap3	1	1	2100	2.46e-05
	sp|Q60900|ELAV3_MOUSE	Elavl3	1	1	160000	0.00157			tr|Q91X42|Q91X42_MOUSE	Akr1c12	1	1	16000	0.000188
	sp|Q9CQT1|MTNA_MOUSE	Mri1	1	1	91000	0.000873			sp|P63078|GBG8_MOUSE	Gng8	1	1	55000	0.000656
	sp|Q9D0K2|SCOT1_MOUSE	Oxct1	1	1	54000	0.000512			sp|Q6WKZ8|UBR2_MOUSE	Ubr2	1	1	18000	0.000217
	sp|Q99LN9|DOHH_MOUSE	Dohh	1	1	26000	0.000252			tr|E9PVP9|E9PVP9_MOUSE	Gm4884	1	1	42000	0.000504
	sp|Q8VHH5|AGAP3_MOUSE	Agap3	1	1	10000	9.67e-05			tr|Q4VA93|Q4VA93_MOUSE	Prkca	1	1	53000	0.000637
	tr|Q8C048|Q8C048_MOUSE	Atp2b3	1	1	71000	0.000681			sp|Q8BGW6|ST32A_MOUSE	Stk32a	1	1	69000	0.000823
	tr|B7ZNL8|B7ZNL8_MOUSE	Pus7	1	1	16000	0.00015			sp|Q8BMP6|GCP60_MOUSE	Acbd3	1	1	14000	0.000167
	sp|O54990|PROM1_MOUSE	Prom1	1	1	28000	0.000265			sp|Q60767|LY75_MOUSE	Ly75	1	1	49000	0.00059
	sp|Q8VDQ1|PTGR2_MOUSE	Ptgr2	1	1	52000	0.000493			tr|Q0PD20|Q0PD20_MOUSE	Rab34	1	1	60000	0.000717
	sp|Q8BWM0|PGES2_MOUSE	Ptges2	1	1	21000	0.000201			sp|P29758|OAT_MOUSE	Oat	1	1	32000	0.000382
	sp|O88447|KLC1_MOUSE	Klc1	1	1	48000	0.000455			sp|O08759|UBE3A_MOUSE	Ube3a	1	1	70000	0.000838
	sp|Q4FZG7|TI8AB_MOUSE	Timm8a2	1	1	54000	0.000517			sp|Q9Z172|SUMO3_MOUSE	Sumo3	1	1	480000	0.00578
	sp|Q8BH24|TM9S4_MOUSE	Tm9sf4	1	1	38000	0.000366			sp|Q9CQE8|CN166_MOUSE		1	1	54000	0.000645
	sp|P10711|TCEA1_MOUSE	Tcea1	1	1	3400	3.26e-05			sp|P97470|PP4C_MOUSE	Ppp4c	1	1	67000	0.000801
	tr|B9EJ23|B9EJ23_MOUSE	Cask	1	1	55000	0.00053			sp|Q62083|PICK1_MOUSE	Pick1	1	1	21000	0.000251
	sp|Q9Z1Z0|USO1_MOUSE	Uso1	1	1	69000	0.00066			sp|Q9QZ08|NAGK_MOUSE	Nagk	1	1	39000	0.000468
	sp|Q9D7X3|DUS3_MOUSE	Dusp3	1	1	43000	0.000416			sp|Q61545|EWS_MOUSE	Ewsr1	1	1	83000	0.000992
	sp|P49443|PPM1A_MOUSE	Ppm1a	1	1	130000	0.00128			sp|Q9CRB6|TPPP3_MOUSE	Tppp3	1	1	340000	0.00406
	sp|Q8K021|SCAM1_MOUSE	Scamp1	1	1	1000000	0.00955			sp|Q8BUV3|GEPH_MOUSE	Gphn	1	1	67000	0.000795
	sp|O54962|BAF_MOUSE	Banf1	1	1	110000	0.001			sp|Q9R117|TYK2_MOUSE	Tyk2	1	1	77000	0.000915
	sp|Q7TPH6|MYCB2_MOUSE	Mycbp2	1	1	42000	0.000401			sp|Q9CZX0|ELP3_MOUSE	Elp3	1	1	52000	0.000619
	sp|P35235|PTN11_MOUSE	Ptpn11	1	1	240000	0.00228			sp|P56380|AP4A_MOUSE	Nudt2	1	1	31000	0.000373
	sp|P62320|SMD3_MOUSE	Snrpd3	1	1	280000	0.00272			sp|Q9JIY5|HTRA2_MOUSE	Htra2	1	1	58000	0.000687
	sp|P97792|CXAR_MOUSE	Cxadr	1	1	75000	0.000719			sp|Q80YP0|CDK3_MOUSE	Cdk3	1	1	47000	0.000558
	sp|Q9Z0E0|NCDN_MOUSE	Ncdn	1	1	60000	0.000578			sp|P05622|PGFRB_MOUSE	Pdgfrb	1	1	28000	0.000338
	sp|Q9CWM4|PFD1_MOUSE	Pfdn1	1	1	190000	0.0018			sp|P28740|KIF2A_MOUSE	Kif2a	1	1	62000	0.000741
	tr|A0A140T8J4|A0A140T8J4_MOUSE	Hebp1	1	1	110000	0.00106			sp|Q8VDQ8|SIR2_MOUSE	Sirt2	1	1	41000	0.000495
	sp|P63078|GBG8_MOUSE	Gng8	1	1	79000	0.000755			sp|Q8BHN3|GANAB_MOUSE	Ganab	1	1	45000	0.000537
	sp|P63168|DYL1_MOUSE	Dynll1	1	1	140000	0.00135			sp|Q8BG02|2ABG_MOUSE	Ppp2r2c	1	1	180000	0.00213
	sp|Q6WKZ8|UBR2_MOUSE	Ubr2	1	1	37000	0.000351			sp|Q8BMF4|ODP2_MOUSE	Dlat	1	1	81000	0.000966
	sp|Q80WR1|TSN18_MOUSE	Tspan18	1	1	530000	0.00508			sp|P48453|PP2BB_MOUSE	Ppp3cb	1	1	350000	0.00414
	sp|Q8CIN4|PAK2_MOUSE	Pak2	1	1	34000	0.000325			sp|P47809|MP2K4_MOUSE	Map2k4	1	1	15000	0.000179
	sp|Q60767|LY75_MOUSE	Ly75	1	1	84000	0.0008			sp|Q11136|PEPD_MOUSE	Pepd	1	1	43000	0.000513
	sp|P59764|DOCK4_MOUSE	Dock4	1	1	54000	0.000513			sp|Q62095|DDX3Y_MOUSE	Ddx3y	1	1	70000	0.000836
	sp|Q8K353|CYTM1_MOUSE	Cystm1	1	1	200000	0.00193			sp|Q4KML4|ABRAL_MOUSE	Abracl	1	1	92000	0.0011
	sp|Q9JJV2|PROF2_MOUSE	Pfn2	1	1	450000	0.00427			sp|Q9ER00|STX12_MOUSE	Stx12	1	1	88000	0.00105
	sp|Q9DBT5|AMPD2_MOUSE	Ampd2	1	1	24000	0.000229			sp|Q80UW2|FBX2_MOUSE	Fbxo2	1	1	79000	0.000938
	sp|P46935|NEDD4_MOUSE	Nedd4	1	1	17000	0.000163			sp|Q9Z0F4|CIB1_MOUSE	Cib1	1	1	18000	0.000219
	sp|Q8BUN5|SMAD3_MOUSE	Smad3	1	1	54000	0.000515			sp|P62889|RL30_MOUSE	Rpl30	1	1	100000	0.0012
	sp|O35381|AN32A_MOUSE	Anp32a	1	1	81000	0.000771			sp|Q8CFV4|NRN1_MOUSE	Nrn1	1	1	36000	0.000431
	sp|Q9QZ06|TOLIP_MOUSE	Tollip	1	1	32000	0.000305			sp|Q9CWW6|PIN4_MOUSE	Pin4	1	1	32000	0.000384
	tr|Q91V89|Q91V89_MOUSE	Ppp2r5d	1	1	98000	0.000936			sp|Q8BUN5|SMAD3_MOUSE	Smad3	1	1	46000	0.000549
	sp|Q8K1X1|WDR11_MOUSE	Wdr11	1	1	25000	0.000236			sp|Q63932|MP2K2_MOUSE	Map2k2	1	1	32000	0.000378
	sp|Q64008|RAB34_MOUSE	Rab34	1	1	32000	0.000302			tr|F8VQ05|F8VQ05_MOUSE	Fryl	1	1	41000	0.000487
	sp|Q9CZ28|SNF8_MOUSE	Snf8	1	1	190000	0.00178			sp|P63087|PP1G_MOUSE	Ppp1cc	1	1	220000	0.00261
	sp|P00342|LDHC_MOUSE	Ldhc	1	1	2900000	0.0278			sp|P27612|PLAP_MOUSE	Plaa	1	1	48000	0.000576
	sp|P60335|PCBP1_MOUSE	Pcbp1	1	1	520000	0.00495			sp|Q91VI7|RINI_MOUSE	Rnh1	1	1	170000	0.00205
	sp|Q91V76|CK054_MOUSE		1	1	26000	0.000251			sp|Q6P8X1|SNX6_MOUSE	Snx6	1	1	60000	0.000721
	sp|P62305|RUXE_MOUSE	Snrpe	1	1	76000	0.000725			sp|P63168|DYL1_MOUSE	Dynll1	1	1	86000	0.00103
	sp|Q6PIE5|AT1A2_MOUSE	Atp1a2	1	1	250000	0.0024			sp|Q9D593|VATE2_MOUSE	Atp6v1e2	1	1	200000	0.00236
	sp|Q9Z172|SUMO3_MOUSE	Sumo3	1	1	540000	0.0052			sp|P09671|SODM_MOUSE	Sod2	1	1	50000	0.0006
	sp|P63087|PP1G_MOUSE	Ppp1cc	1	1	250000	0.00239			sp|P54103|DNJC2_MOUSE	Dnajc2	1	1	12000	0.000149
	sp|Q9D7S9|CHMP5_MOUSE	Chmp5	1	1	26000	0.000253			sp|Q61187|TS101_MOUSE	Tsg101	1	1	190000	0.00223
	sp|Q8K2Q7|BROX_MOUSE	Brox	1	1	300000	0.00291			sp|P97376|FRG1_MOUSE	Frg1	1	1	16000	0.000197
	sp|P08556|RASN_MOUSE	Nras	1	1	360000	0.00345			sp|Q64735|CR1L_MOUSE	Cr1l	1	1	1500000	0.0173
	sp|P97470|PP4C_MOUSE	Ppp4c	1	1	990000	0.00942			sp|Q9CYZ2|TPD54_MOUSE	Tpd52l2	1	1	61000	0.000727
	sp|Q8VDQ8|SIR2_MOUSE	Sirt2	1	1	46000	0.00044			sp|Q9DBH0|WWP2_MOUSE	Wwp2	1	1	16000	0.00019
	sp|Q9QYR6|MAP1A_MOUSE	Map1a	1	1	400000	0.00379			sp|Q91WG5|AAKG2_MOUSE	Prkag2	1	1	190000	0.00222
	tr|Q3TDU5|Q3TDU5_MOUSE	Mfge8	1	1	51000	0.000485			sp|O09106|HDAC1_MOUSE	Hdac1	1	1	110000	0.00132
	sp|Q9D9V3|ECHD1_MOUSE	Echdc1	1	1	22000	0.000211			sp|Q9D394|RUFY3_MOUSE	Rufy3	1	1	65000	0.000772
	sp|Q3UEZ8|NTCP4_MOUSE	Slc10a4	1	1	59000	0.000565			sp|Q6ZQ73|CAND2_MOUSE	Cand2	1	1	34000	0.00041
	tr|Q3U4K5|Q3U4K5_MOUSE	F630007L15Rik	1	1	67000	0.000645			sp|Q61609|S20A1_MOUSE	Slc20a1	1	1	35000	0.00042
	sp|Q8BH43|WASF2_MOUSE	Wasf2	1	1	150000	0.00145			sp|Q9R0E1|PLOD3_MOUSE	Plod3	1	1	57000	0.000677
	sp|Q8R502|LRC8C_MOUSE	Lrrc8c	1	1	87000	0.000836			sp|Q924C1|XPO5_MOUSE	Xpo5	1	1	21000	0.000256
	sp|Q80UW2|FBX2_MOUSE	Fbxo2	1	1	91000	0.000866			sp|B9EJ86|OSBL8_MOUSE	Osbpl8	1	1	16000	0.000197
	sp|O54890|ITB3_MOUSE	Itgb3	1	1	56000	0.000532			sp|P28063|PSB8_MOUSE	Psmb8	1	1	63000	0.000752
	sp|Q8CI51|PDLI5_MOUSE	Pdlim5	1	1	63000	0.000605			sp|Q9QWY8|ASAP1_MOUSE	Asap1	1	1	48000	0.000568
	sp|Q61672|S29A2_MOUSE	Slc29a2	1	1	190000	0.00178			sp|O09172|GSH0_MOUSE	Gclm	1	1	120000	0.00144
	sp|Q3UMF0|COBL1_MOUSE	Cobll1	1	1	56000	0.000537			sp|Q99JF5|MVD1_MOUSE	Mvd	1	1	100000	0.00123
	tr|Q9ER67|Q9ER67_MOUSE	Maged2	1	1	32000	0.00031			sp|Q8BXK9|CLIC5_MOUSE	Clic5	1	1	53000	0.00063
	sp|Q3UH93|PLXD1_MOUSE	Plxnd1	1	1	20000	0.000194			sp|Q8C2E7|WASC5_MOUSE	Washc5	1	1	58000	0.000697
	sp|Q9R0E1|PLOD3_MOUSE	Plod3	1	1	67000	0.000637			sp|Q9WTP6|KAD2_MOUSE	Ak2	1	1	220000	0.00267
	sp|Q9QY06|MYO9B_MOUSE	Myo9b	1	1	38000	0.000364			sp|Q8K268|ABCF3_MOUSE	Abcf3	1	1	8200	9.78e-05
	sp|P97376|FRG1_MOUSE	Frg1	1	1	50000	0.000475			sp|Q99L45|IF2B_MOUSE	Eif2s2	1	1	140000	0.00162
	sp|Q8BYN5|FSD1L_MOUSE	Fsd1l	1	1	78000	0.000741			sp|O08586|PTEN_MOUSE	Pten	1	1	24000	0.000287
	sp|Q64143|P55G_MOUSE	Pik3r3	1	1	96000	0.000921			sp|Q8C7R4|UBA6_MOUSE	Uba6	1	1	44000	0.000521
	sp|O08911|MK12_MOUSE	Mapk12	1	1	18000	0.000177			sp|Q8R2Q8|BST2_MOUSE	Bst2	1	1	120000	0.00139
	sp|Q8CIP4|MARK4_MOUSE	Mark4	1	1	220000	0.00211			sp|Q61011|GBB3_MOUSE	Gnb3	1	1	85000	0.00102
	sp|Q8VC30|TKFC_MOUSE	Tkfc	1	1	52000	0.000498			sp|P14115|RL27A_MOUSE	Rpl27a	1	1	510000	0.00611
	sp|Q9Z140|CPNE6_MOUSE	Cpne6	1	1	140000	0.0013			sp|Q3UMF0|COBL1_MOUSE	Cobll1	1	1	56000	0.000669
	sp|P28063|PSB8_MOUSE	Psmb8	1	1	67000	0.000644			sp|P02088|HBB1_MOUSE	Hbb-b1	1	1	250000	0.00299
	tr|F8TZM6|F8TZM6_MOUSE		1	1	160000	0.00157			sp|Q03958|PFD6_MOUSE	Pfdn6	1	1	78000	0.000936
	sp|P17047|LAMP2_MOUSE	Lamp2	1	1	120000	0.00118			sp|Q6RHR9|MAGI1_MOUSE	Magi1	1	1	21000	0.000247
	sp|Q9JKD3|SCAM5_MOUSE	Scamp5	1	1	130000	0.00127			sp|Q9CR00|PSMD9_MOUSE	Psmd9	1	1	52000	0.000622
	sp|Q9JL18|BACE2_MOUSE	Bace2	1	1	63000	0.000603			sp|Q9JI46|NUDT3_MOUSE	Nudt3	1	1	51000	0.000611
	sp|P48453|PP2BB_MOUSE	Ppp3cb	1	1	440000	0.00419			tr|B9EJ97|B9EJ97_MOUSE	Atp7a	1	1	52000	0.000619
	sp|P46467|VPS4B_MOUSE	Vps4b	1	1	57000	0.000544			sp|P08556|RASN_MOUSE	Nras	1	1	280000	0.00336
	sp|Q8VE62|PAIP1_MOUSE	Paip1	1	1	100000	0.000992			sp|Q8VC28|AK1CD_MOUSE	Akr1c13	1	1	93000	0.0011
	sp|P62862|RS30_MOUSE	Fau	1	1	190000	0.0018			sp|Q99P31|HPBP1_MOUSE	Hspbp1	1	1	36000	0.000424
	sp|Q64735|CR1L_MOUSE	Cr1l	1	1	1300000	0.0125			sp|Q80WG5|LRC8A_MOUSE	Lrrc8a	1	1	41000	0.000492
	sp|Q61545|EWS_MOUSE	Ewsr1	1	1	79000	0.000753			sp|Q8K394|PLCL2_MOUSE	Plcl2	1	1	41000	0.000494
	sp|Q9D7H3|RTCA_MOUSE	RtcA	1	1	34000	0.000325			sp|Q9D771|TM206_MOUSE	Tmem206	1	1	110000	0.00135
	sp|Q9D3D9|ATPD_MOUSE	Atp5d	1	1	49000	0.00047			sp|P17047|LAMP2_MOUSE	Lamp2	1	1	93000	0.00111
	sp|Q8BG02|2ABG_MOUSE	Ppp2r2c	1	1	240000	0.00228			sp|Q8C570|RAE1L_MOUSE	Rae1	1	1	68000	0.000813
	sp|O70378|EMC8_MOUSE	Emc8	1	1	69000	0.000664			sp|Q69ZS6|SV2C_MOUSE	Sv2c	1	1	67000	0.000797
	sp|Q9ER00|STX12_MOUSE	Stx12	1	1	120000	0.00112			tr|D3YUS5|D3YUS5_MOUSE	Rasal2	1	1	51000	0.000605
	sp|P97311|MCM6_MOUSE	Mcm6	1	1	4000	3.85e-05			sp|Q62277|SYPH_MOUSE	Syp	1	1	130000	0.00159
	sp|Q8K310|MATR3_MOUSE	Matr3	1	1	46000	0.000437			sp|P18155|MTDC_MOUSE	Mthfd2	1	1	59000	0.000703
	sp|Q8K394|PLCL2_MOUSE	Plcl2	1	1	110000	0.00108			sp|Q8BYC6|TAOK3_MOUSE	Taok3	1	1	33000	0.000399
	sp|P61082|UBC12_MOUSE	Ube2m	1	1	150000	0.00147			sp|Q9QXG4|ACSA_MOUSE	Acss2	1	1	33000	0.000389
	sp|Q8VEH3|ARL8A_MOUSE	Arl8a	1	1	40000	0.000383			sp|Q8BGK6|YLAT2_MOUSE	Slc7a6	1	1	130000	0.00149
	tr|Q68FM7|Q68FM7_MOUSE	Arhgef11	1	1	37000	0.000351			tr|B8JJG7|B8JJG7_MOUSE	Tfg	1	1	300000	0.00353
	sp|Q91WG5|AAKG2_MOUSE	Prkag2	1	1	210000	0.00205			sp|Q9EPQ7|STAR5_MOUSE	Stard5	1	1	35000	0.00042
	sp|Q60865|CAPR1_MOUSE	Caprin1	1	1	81000	0.000772			sp|Q9WTR6|XCT_MOUSE	Slc7a11	1	1	33000	0.00039
	tr|Q91Z04|Q91Z04_MOUSE	Arhgap1	1	1	96000	0.000915			sp|P70362|UFD1_MOUSE	Ufd1	1	1	45000	0.000535
	sp|Q9WVL2|STAT2_MOUSE	Stat2	1	1	3600	3.47e-05			sp|Q8R0J7|VP37B_MOUSE	Vps37b	1	1	50000	0.0006
	sp|Q9ERG2|STRN3_MOUSE	Strn3	1	1	130000	0.00125			sp|Q9DCC4|P5CR3_MOUSE	Pycr3	1	1	200000	0.00237
	sp|P50153|GBG4_MOUSE	Gng4	1	1	40000	0.000382			sp|O35658|C1QBP_MOUSE	C1qbp	1	1	46000	0.000552
	sp|Q8BVR6|RSPRY_MOUSE	Rspry1	1	1	95000	0.00091			sp|Q8VDQ1|PTGR2_MOUSE	Ptgr2	1	1	28000	0.000339
	sp|F7BWT7|TSN15_MOUSE	Tspan15	1	1	110000	0.00104			sp|Q60865|CAPR1_MOUSE	Caprin1	1	1	48000	0.000568
	sp|Q8R2Q8|BST2_MOUSE	Bst2	1	1	160000	0.00155			sp|Q6NXJ0|WWC2_MOUSE	Wwc2	1	1	49000	0.000579
	sp|Q6P5E4|UGGG1_MOUSE	Uggt1	1	1	39000	0.000376			sp|Q91Z53|GRHPR_MOUSE	Grhpr	1	1	12000	0.000141
	tr|Q8BT38|Q8BT38_MOUSE	Epb41l3	1	1	96000	0.00092			sp|Q9R059|FHL3_MOUSE	Fhl3	1	1	44000	0.000526
	sp|Q9CR00|PSMD9_MOUSE	Psmd9	1	1	49000	0.000467			sp|P97494|GSH1_MOUSE	Gclc	1	1	37000	0.000443
	sp|Q80TV8|CLAP1_MOUSE	Clasp1	1	1	20000	0.000196			sp|Q62523|ZYX_MOUSE	Zyx	1	1	25000	0.000302
	sp|Q9EPQ7|STAR5_MOUSE	Stard5	1	1	36000	0.000341			sp|Q3U308|CTU2_MOUSE	Ctu2	1	1	220000	0.00261
	sp|Q9D593|VATE2_MOUSE	Atp6v1e2	1	1	270000	0.00262			sp|Q3V1H1|CKAP2_MOUSE	Ckap2	1	1	5900	7.02e-05
	tr|D3Z2W1|D3Z2W1_MOUSE	Dgki	1	1	32000	0.000307			sp|Q9R1Q8|TAGL3_MOUSE	Tagln3	1	1	44000	0.000527
	sp|Q9CYZ2|TPD54_MOUSE	Tpd52l2	1	1	59000	0.00056			sp|Q8QZT1|THIL_MOUSE	Acat1	1	1	69000	0.000823
	sp|B9EJ86|OSBL8_MOUSE	Osbpl8	1	1	28000	0.000265			tr|Q99LF8|Q99LF8_MOUSE	Pabpc4	1	1	83000	0.000989
	sp|Q9D379|HYEP_MOUSE	Ephx1	1	1	32000	0.000309			sp|Q9R061|NUBP2_MOUSE	Nubp2	1	1	23000	0.000276
	sp|Q6NXJ0|WWC2_MOUSE	Wwc2	1	1	85000	0.000809			sp|Q8BTH8|KC1G1_MOUSE	Csnk1g1	1	1	40000	0.000477
	sp|Q9R1Q7|PLP2_MOUSE	Plp2	1	1	440000	0.00417			sp|Q78HU3|MB12A_MOUSE	Mvb12a	1	1	61000	0.00073
	sp|Q9CXU9|EIF1B_MOUSE	Eif1b	1	1	52000	0.000494			sp|Q9WVL0|MAAI_MOUSE	Gstz1	1	1	110000	0.00129
	sp|Q9R117|TYK2_MOUSE	Tyk2	1	1	88000	0.000841			sp|O89001|CBPD_MOUSE	Cpd	1	1	110000	0.00133
	sp|P52432|RPAC1_MOUSE	Polr1c	1	1	21000	0.000201			sp|Q9CQV6|MLP3B_MOUSE	Map1lc3b	1	1	240000	0.00282
	sp|Q8BXK9|CLIC5_MOUSE	Clic5	1	1	80000	0.000765			sp|Q99LB6|MAT2B_MOUSE	Mat2b	1	1	28000	0.000334
	sp|A2A432|CUL4B_MOUSE	Cul4b	1	1	13000	0.000126			sp|Q9Z0Y1|DCTN3_MOUSE	Dctn3	1	1	110000	0.00131
	sp|Q8BQM4|HEAT3_MOUSE	Heatr3	1	1	29000	0.000274			sp|Q8R502|LRC8C_MOUSE	Lrrc8c	1	1	68000	0.000815
	sp|Q9D771|TM206_MOUSE	Tmem206	1	1	150000	0.0014			sp|Q62446|FKBP3_MOUSE	Fkbp3	1	1	64000	0.000758
	sp|Q9DCC4|P5CR3_MOUSE	Pycr3	1	1	270000	0.00259			sp|P62274|RS29_MOUSE	Rps29	1	1	78000	0.000932
	sp|Q99P31|HPBP1_MOUSE	Hspbp1	1	1	43000	0.00041			sp|P62320|SMD3_MOUSE	Snrpd3	1	1	100000	0.00123
	sp|Q9EQF6|DPYL5_MOUSE	Dpysl5	1	1	43000	0.000408			sp|Q9D0R8|LSM12_MOUSE	Lsm12	1	1	55000	0.000652
	sp|Q61205|PA1B3_MOUSE	Pafah1b3	1	1	150000	0.00143			sp|Q3TYX3|SMYD5_MOUSE	Smyd5	1	1	53000	0.000629
	sp|Q8BPY9|FIGL1_MOUSE	Fignl1	1	1	130000	0.00124			sp|Q4FZG7|TI8AB_MOUSE	Timm8a2	1	1	39000	0.000466
	sp|Q61011|GBB3_MOUSE	Gnb3	1	1	130000	0.00125			sp|Q9R1J0|NSDHL_MOUSE	Nsdhl	1	1	31000	0.00037
	sp|Q9JME5|AP3B2_MOUSE	Ap3b2	1	1	25000	0.000235			sp|Q91YP3|DEOC_MOUSE	Dera	1	1	83000	0.000989
	sp|Q6PGN3|DCLK2_MOUSE	Dclk2	1	1	6500	6.26e-05			sp|Q8VE10|NAA40_MOUSE	Naa40	1	1	12000	0.000139
	sp|Q9CQR2|RS21_MOUSE	Rps21	1	1	110000	0.0011			sp|O88951|LIN7B_MOUSE	Lin7b	1	1	540000	0.00639
	sp|P21271|MYO5B_MOUSE	Myo5b	1	1	65000	0.00062			sp|P43277|H13_MOUSE	Hist1h1d	1	1	180000	0.00217
	sp|P61924|COPZ1_MOUSE	Copz1	1	1	95000	0.000907			sp|P55012|S12A2_MOUSE	Slc12a2	1	1	70000	0.00083
	sp|P84104|SRSF3_MOUSE	Srsf3	1	1	85000	0.000809			sp|Q99K48|NONO_MOUSE	Nono	1	1	100000	0.00119
	sp|Q9Z1M0|P2RX7_MOUSE	P2rx7	1	1	71000	0.000681			sp|Q9D1P4|CHRD1_MOUSE	Chordc1	1	1	65000	0.000778
	sp|A6H5Z3|EXC6B_MOUSE	Exoc6b	1	1	50000	0.000474			sp|O89112|LANC1_MOUSE	Lancl1	1	1	120000	0.00144
	sp|Q9Z130|HNRDL_MOUSE	Hnrnpdl	1	1	57000	0.000543			sp|Q641K1|CBPC1_MOUSE	Agtpbp1	1	1	63000	0.000751
	sp|P62838|UB2D2_MOUSE	Ube2d2	1	1	360000	0.00343			sp|Q91VW3|SH3L3_MOUSE	Sh3bgrl3	1	1	140000	0.00161
	sp|O70492|SNX3_MOUSE	Snx3	1	1	34000	0.000328			sp|Q9D1M4|MCA3_MOUSE	Eef1e1	1	1	230000	0.00272
	sp|Q8BGK6|YLAT2_MOUSE	Slc7a6	1	1	170000	0.0016			sp|Q62093|SRSF2_MOUSE	Srsf2	1	1	90000	0.00107
	sp|Q8BP48|MAP11_MOUSE	Metap1	1	1	86000	0.000821			sp|Q91WC0|SETD3_MOUSE	Setd3	1	1	14000000	0.17
	sp|Q9Z2D1|MTMR2_MOUSE	Mtmr2	1	1	75000	0.000714			sp|Q91XD6|VPS36_MOUSE	Vps36	1	1	49000	0.000584
	sp|Q91YP3|DEOC_MOUSE	Dera	1	1	66000	0.000629			sp|Q9JKV5|SCAM4_MOUSE	Scamp4	1	1	77000	0.00092
	sp|Q9JJ78|TOPK_MOUSE	Pbk	1	1	44000	0.000421			sp|O35316|SC6A6_MOUSE	Slc6a6	1	1	110000	0.00135
	sp|O35604|NPC1_MOUSE	Npc1	1	1	23000	0.000217			sp|P97792|CXAR_MOUSE	Cxadr	1	1	62000	0.00074
	sp|Q9QYH6|MAGD1_MOUSE	Maged1	1	1	58000	0.000559			sp|P62838|UB2D2_MOUSE	Ube2d2	1	1	240000	0.00284
	sp|P43274|H14_MOUSE	Hist1h1e	1	1	150000	0.00144			sp|Q9Z130|HNRDL_MOUSE	Hnrnpdl	1	1	48000	0.000571
	sp|Q8CFE4|SCYL2_MOUSE	Scyl2	1	1	35000	0.00033			sp|Q922Q8|LRC59_MOUSE	Lrrc59	1	1	40000	0.000482
	sp|Q8C052|MAP1S_MOUSE	Map1s	1	1	61000	0.00058			sp|Q99J09|MEP50_MOUSE	Wdr77	1	1	57000	0.000678
	sp|O88653|LTOR3_MOUSE	Lamtor3	1	1	99000	0.000943			sp|Q8K363|DDX18_MOUSE	Ddx18	1	1	37000	0.000437
	sp|Q9Z0Y1|DCTN3_MOUSE	Dctn3	1	1	110000	0.00104			sp|P10637|TAU_MOUSE	Mapt	1	1	29000	0.000345
	sp|Q8BP67|RL24_MOUSE	Rpl24	1	1	200000	0.00192			sp|Q9JJ78|TOPK_MOUSE	Pbk	1	1	38000	0.000457
	sp|Q8K363|DDX18_MOUSE	Ddx18	1	1	30000	0.000282			sp|Q9QYF9|NDRG3_MOUSE	Ndrg3	1	1	90000	0.00107
	sp|Q5RKR3|ISLR2_MOUSE	Islr2	1	1	98000	0.000933			sp|Q9Z2D1|MTMR2_MOUSE	Mtmr2	1	1	68000	0.000816
	sp|O35286|DHX15_MOUSE	Dhx15	1	1	60000	0.000569			tr|Q91V89|Q91V89_MOUSE	Ppp2r5d	1	1	67000	0.000801
	sp|Q8C9H6|STRP2_MOUSE	Strip2	1	1	360000	0.00348			sp|P43252|PI2R_MOUSE	Ptgir	1	1	100000	0.0012
	tr|Q3V117|Q3V117_MOUSE	Acly	1	1	54000	0.000512			sp|Q684R7|FREM1_MOUSE	Frem1	1	1	220000	0.00264
	sp|P62911|RL32_MOUSE	Rpl32	1	1	180000	0.00168			sp|P62862|RS30_MOUSE	Fau	1	1	150000	0.0018
	sp|P43252|PI2R_MOUSE	Ptgir	1	1	140000	0.00132			sp|Q9CQT1|MTNA_MOUSE	Mri1	1	1	43000	0.000508
	sp|P11157|RIR2_MOUSE	Rrm2	1	1	41000	0.000396			sp|Q68FL4|SAHH3_MOUSE	Ahcyl2	1	1	170000	0.00201
	sp|O88951|LIN7B_MOUSE	Lin7b	1	1	650000	0.00626			sp|O70492|SNX3_MOUSE	Snx3	1	1	42000	0.000502
	sp|P14115|RL27A_MOUSE	Rpl27a	1	1	620000	0.00592			sp|Q8VCK5|KLH20_MOUSE	Klhl20	1	1	53000	0.000633
	sp|O89001|CBPD_MOUSE	Cpd	1	1	61000	0.000582			sp|Q9CQI7|RU2B_MOUSE	Snrpb2	1	1	67000	0.000803
	sp|Q9JLB2|MPP5_MOUSE	Mpp5	1	1	26000	0.000246			sp|Q9EQQ9|OGA_MOUSE	Mgea5	1	1	74000	0.00088
	sp|P70303|PYRG2_MOUSE	Ctps2	1	1	120000	0.00111			sp|Q8VI63|MOB2_MOUSE	Mob2	1	1	49000	0.000588
	sp|Q3ULJ0|GPD1L_MOUSE	Gpd1l	1	1	77000	0.000732			sp|Q8C079|STRP1_MOUSE	Strip1	1	1	410000	0.00492
	sp|Q9JKV5|SCAM4_MOUSE	Scamp4	1	1	99000	0.000942			sp|A6H5Z3|EXC6B_MOUSE	Exoc6b	1	1	29000	0.000352
	sp|Q60809|CNOT7_MOUSE	Cnot7	1	1	26000	0.000252			sp|Q3ULJ0|GPD1L_MOUSE	Gpd1l	1	1	61000	0.000727
	tr|Q9CPN9|Q9CPN9_MOUSE	2210010C04Rik	1	1	67000	0.000642			tr|Q3TSK4|Q3TSK4_MOUSE	Eef2	1	1	59000	0.000707
	sp|P62274|RS29_MOUSE	Rps29	1	1	120000	0.00111			sp|Q91VJ4|STK38_MOUSE	Stk38	1	1	49000	0.000584
	sp|Q8BH69|SPS1_MOUSE	Sephs1	1	1	53000	0.00051			sp|P70441|NHRF1_MOUSE	Slc9a3r1	1	1	93000	0.00111
	sp|Q03141|MARK3_MOUSE	Mark3	1	1	62000	0.000597			sp|P59383|LRRN4_MOUSE	Lrrn4	1	1	18000	0.000214
	tr|S4R2T4|S4R2T4_MOUSE	Rbm5	1	1	84000	0.000799			sp|Q9D8V0|HM13_MOUSE	Hm13	1	1	51000	0.000605
	sp|Q62446|FKBP3_MOUSE	Fkbp3	1	1	80000	0.000766			sp|Q8BVF2|PDCL3_MOUSE	Pdcl3	1	1	46000	0.000546
	sp|P62897|CYC_MOUSE	Cycs	1	1	260000	0.00247			sp|Q61703|ITIH2_MOUSE	Itih2	1	1	52000	0.000617
	tr|Q9CVD4|Q9CVD4_MOUSE	Muc5ac	1	1	86000	0.000824			sp|P43274|H14_MOUSE	Hist1h1e	1	1	110000	0.00136
	sp|Q921G8|GCP2_MOUSE	Tubgcp2	1	1	40000	0.000378			sp|Q9CWK8|SNX2_MOUSE	Snx2	1	1	94000	0.00112
	sp|O35709|ENC1_MOUSE	Enc1	1	1	71000	0.000678			sp|Q99K70|RRAGC_MOUSE	Rragc	1	1	47000	0.000557
	sp|O70493|SNX12_MOUSE	Snx12	1	1	130000	0.00128			tr|D3Z2W1|D3Z2W1_MOUSE	Dgki	1	1	17000	0.000205
	sp|Q9R1J0|NSDHL_MOUSE	Nsdhl	1	1	35000	0.00033			sp|Q9QYH6|MAGD1_MOUSE	Maged1	1	1	50000	0.000592
	sp|Q91Z53|GRHPR_MOUSE	Grhpr	1	1	79000	0.000755			sp|Q9CWF6|BBS2_MOUSE	Bbs2	1	1	460000	0.00551
	sp|P14234|FGR_MOUSE	Fgr	1	1	66000	0.000628
	sp|Q8BVF2|PDCL3_MOUSE	Pdcl3	1	1	180000	0.00168
	sp|Q6GU68|ISLR_MOUSE	Islr	1	1	96000	0.00092
	sp|P62717|RL18A_MOUSE	Rpl18a	1	1	93000	0.000886
	sp|Q05909|PTPRG_MOUSE	Ptprg	1	1	43000	0.000412
	sp|Q6P8X1|SNX6_MOUSE	Snx6	1	1	53000	0.000504
	sp|Q920Q6|MSI2H_MOUSE	Msi2	1	1	16000	0.000154
	tr|Q99LF8|Q99LF8_MOUSE	Pabpc4	1	1	81000	0.000779
	sp|Q5SW19|CLU_MOUSE	Cluh	1	1	46000	0.000444
	sp|Q922Q8|LRC59_MOUSE	Lrrc59	1	1	40000	0.000387
	sp|Q8BTH8|KC1G1_MOUSE	Csnk1g1	1	1	42000	0.000401
	sp|Q8BG60|TXNIP_MOUSE	Txnip	1	1	24000	0.000228
	sp|Q9QWY8|ASAP1_MOUSE	Asap1	1	1	90000	0.000861
	sp|Q8VE37|RCC1_MOUSE	Rcc1	1	1	31000	0.000293
	sp|P15920|VPP2_MOUSE	Atp6v0a2	1	1	74000	0.000706
